# Supplementary material for: Feedback control of organ size precision is mediated by BMP2-regulated apoptosis in the Drosophila eye
Source: PLoS Biol. 2024 Jan 30;22(1):e3002450. doi: 10.1371/journal.pbio.3002450 (PMC10826937; doi:10.1371/journal.pbio.3002450)
Supplement: S1 Macros — Measure green channel. Macro for immunostaining quantification, designed to measure the proportion of signal of a “green-labeled” marker (in this paper PH3 or Dcp-1) to a selected are (region of interest) from confocal imaging data. Can be run with ImageJ. Measures the green signal. It runs on all maximal projection images, as.tif files, within a folder. Macro 2. Measure green channel_threshold individual. Macro for immunostaining quantification, designed to measure the proportion of signal of a “green-labeled” marker (in this paper, PH3 or Dcp-1) to a selected are (region of interest) from confocal imaging data. Can be run with ImageJ. As Macro 1 Measure green channel, but asks for a threshold signal for each image. Macro 3. Measure green channel_imagen individual. Macro for immunostaining quantification, designed to measure the proportion of signal of a “green-labeled” marker (in this paper, PH3 or Dcp-1) to a selected are (region of interest) from confocal imaging data. Can be run with ImageJ. As S1 Macro Measure green channel, but for a single image. Macro 4. Genera Z projections. Macro for immunostaining quantification, designed to measure the proportion of signal of a “green-labeled” marker (in this paper, PH3 or Dcp-1) to a selected are (region of interest) from confocal imaging data. Can be run with ImageJ. Helps with bulk processing: If the data is a.lif within a folder, it allows selection of the folder and then extracts all files archives from the.lif and generates a maximal projection of each of them. (ZIP) [file pbio.3002450.s015.zip]

Archive with 5 entries (4 files):
- S1_Macros/
- S1_Macros/Genera Z projections.ijm
- S1_Macros/Measure green channel.ijm
- S1_Macros/Measure green channel_Imagen Individual.ijm
- S1_Macros/Measure green channel_threshold individual.ijm
