# Supplementary material for: Feedback control of organ size precision is mediated by BMP2-regulated apoptosis in the Drosophila eye
Source: PLoS Biol. 2024 Jan 30;22(1):e3002450. doi: 10.1371/journal.pbio.3002450 (PMC10826937; doi:10.1371/journal.pbio.3002450)
Supplement: S1 Macros — Measure green channel. Macro for immunostaining quantification, designed to measure the proportion of signal of a “green-labeled” marker (in this paper PH3 or Dcp-1) to a selected are (region of interest) from confocal imaging data. Can be run with ImageJ. Measures the green signal. It runs on all maximal projection images, as.tif files, within a folder. Macro 2. Measure green channel_threshold individual. Macro for immunostaining quantification, designed to measure the proportion of signal of a “green-labeled” marker (in this paper, PH3 or Dcp-1) to a selected are (region of interest) from confocal imaging data. Can be run with ImageJ. As Macro 1 Measure green channel, but asks for a threshold signal for each image. Macro 3. Measure green channel_imagen individual. Macro for immunostaining quantification, designed to measure the proportion of signal of a “green-labeled” marker (in this paper, PH3 or Dcp-1) to a selected are (region of interest) from confocal imaging data. Can be run with ImageJ. As S1 Macro Measure green channel, but for a single image. Macro 4. Genera Z projections. Macro for immunostaining quantification, designed to measure the proportion of signal of a “green-labeled” marker (in this paper, PH3 or Dcp-1) to a selected are (region of interest) from confocal imaging data. Can be run with ImageJ. Helps with bulk processing: If the data is a.lif within a folder, it allows selection of the folder and then extracts all files archives from the.lif and generates a maximal projection of each of them. (ZIP) [file pbio.3002450.s015.zip › S1_Macros/Genera Z projections.ijm]

///////////////////////////////////////////////////////////////////////////////////////////////
/* Name: DVA	
 * Author: Ale Campoy
 * Microscopy Unit (CABD)
 * Date: 28.11.2018
 * User: Fernando y Antonella 
 * 	
 * Description: Makes the Z proyection of every channel of every .lif in the folder
 * 
 * Input: folder with images .lif
 * Output: .tif files
 * 
 *///////////////////////////////////////////////////////////////////////////////////////////////

//SELECT FOLDER & GET LIST OF IMAGES
run("Close All");
run("Clear Results");
counts = roiManager("count");
if(counts !=0) {roiManager("delete");}


dir = getDirectory("Selecciona el directorio con las imagenes .lif que queremos pasar a .tif Z max");
list= getFileList (dir);

//SPECIFY RESULTS FOLDER
myDir = createFolder(dir, "tiff images");

//Calculate number of images
images = 0;
for (i=0; i<list.length; i++) {
      if (endsWith(list[i], ".lif")){
      	images++;
      }
};

print("Numero de imagenes totales: "+images);


//START LOOP TO ANALYZE ALL IMAGES IN SELECTED FOLDER IF THOSE ARE .dv
for (i=0; i<list.length; i++){ 
	if (endsWith(list[i], ".lif")){
		
//Open and get data
title=list[i];
run("Bio-Formats Importer", "open=["+dir+title+"] color_mode=Composite view=Hyperstack stack_order=XYCZT open_all_series");
windows = getList("image.titles");


//Z-Stack for all channels
for (j=0; j<windows.length; j++) {
run("Z Project...", "projection=[Max Intensity] all");
filename = getTitle();
saveAs("Tiff", myDir+filename+".tif");
run("Close");
run("Close");
}
}
}

//Clean images
while (nImages()>0) {
    selectImage(nImages());  
  run("Close");
	}

print("finiquitadas en tiff: "+images);

//Functions

function createFolder(dir, name) {
	mydir = dir+name+File.separator;
	File.makeDirectory(mydir);
	if(!File.exists(mydir)){
		exit("Unable to create the folder");
	}
	return mydir;
}
