# Supplementary material for: Feedback control of organ size precision is mediated by BMP2-regulated apoptosis in the Drosophila eye
Source: PLoS Biol. 2024 Jan 30;22(1):e3002450. doi: 10.1371/journal.pbio.3002450 (PMC10826937; doi:10.1371/journal.pbio.3002450)
Supplement: S1 Macros — Measure green channel. Macro for immunostaining quantification, designed to measure the proportion of signal of a “green-labeled” marker (in this paper PH3 or Dcp-1) to a selected are (region of interest) from confocal imaging data. Can be run with ImageJ. Measures the green signal. It runs on all maximal projection images, as.tif files, within a folder. Macro 2. Measure green channel_threshold individual. Macro for immunostaining quantification, designed to measure the proportion of signal of a “green-labeled” marker (in this paper, PH3 or Dcp-1) to a selected are (region of interest) from confocal imaging data. Can be run with ImageJ. As Macro 1 Measure green channel, but asks for a threshold signal for each image. Macro 3. Measure green channel_imagen individual. Macro for immunostaining quantification, designed to measure the proportion of signal of a “green-labeled” marker (in this paper, PH3 or Dcp-1) to a selected are (region of interest) from confocal imaging data. Can be run with ImageJ. As S1 Macro Measure green channel, but for a single image. Macro 4. Genera Z projections. Macro for immunostaining quantification, designed to measure the proportion of signal of a “green-labeled” marker (in this paper, PH3 or Dcp-1) to a selected are (region of interest) from confocal imaging data. Can be run with ImageJ. Helps with bulk processing: If the data is a.lif within a folder, it allows selection of the folder and then extracts all files archives from the.lif and generates a maximal projection of each of them. (ZIP) [file pbio.3002450.s015.zip › S1_Macros/Measure green channel_threshold individual.ijm]

///////////////////////////////////////////////////////////////////////////////////////////////
/* Name: DVA	
 * Author: Ale Campoy
 * Microscopy Unit (CABD)
 * Date: 23.11.2018
 * User: Antonella y Fernando 
 * 	
 * Description: Measure the expresion of the green channel
 * 
 * Input: folder with images that are composites of Z=1 (Max projections) and green is channel 1
 * Output: .csv
 * 
 *///////////////////////////////////////////////////////////////////////////////////////////////

//Borramos todo lo que pueda haber
run("Close All");
run("Clear Results");
counts = roiManager("count");
if(counts !=0) {roiManager("delete");}

run("Set Measurements...", "area mean standard modal integrated median area_fraction display decimal=2");


//SELECT FOLDER & GET LIST OF IMAGES
dir = getDirectory("Selecciona el directorio con las Proyecciones maximas en tiff");
list= getFileList (dir);


//Calculate number of images
images = 0;
for (i=0; i<list.length; i++) {
      if (endsWith(list[i], ".tif")){
      	images++;
      }
};

print("Numero de imagenes a procesar: "+images);


//START LOOP TO ANALYZE ALL IMAGES IN SELECTED FOLDER 
for (i=0; i<list.length; i++){ 
if (endsWith(list[i], ".tif")){


//Open and get data
title=list[i];
open(dir+title);
rename("ROI Drawn manually_"+title);
getDimensions(width, height, channels, slices, frames);

//roi de la zona de interes
waitForUser("Draw a ROI over focused area to perform analysis, ctlr+A for complete image");
roiManager("Add"); //se añade el roi del disco, se renombra y mide para tener el area
roiManager("select", 0);
roiManager("rename", "Disco dibujado "+title);
roiManager("measure");
run("Make Inverse");// se oscurece la imagen de fuera para solo analizar la interior del ROI dibujado
setForegroundColor(0, 0, 0);
run("Fill", "slice");
run("Select None");
run("Split Channels");
roiManager("deselect");

//Cogemos el canal verde y medimos
selectWindow("C1-ROI Drawn manually_"+title);
greenID = getImageID();
temp_title = getTitle();
run("Duplicate...", "title=[green mask] duplicate");
wait(50);
selectWindow("green mask");
wait(50);
if(i==0) {				 //solo hacemos el trheshold al primero
run("Threshold...");  	 // open Threshold tool
msg = "Use the \"Threshold\" tool to\nadjust the threshold, then click \"OK\".";
waitForUser(msg);
getThreshold(lower, upper);
wait(50);
setThreshold(lower, upper);
}
else {
setThreshold(lower, upper);
run("Threshold...");  	 // open Threshold tool
msg = "Use the \"Threshold\" tool to\nadjust the threshold, then click \"OK\".";
waitForUser(msg);
}
wait(50);
run("Convert to Mask");
wait(50);
run("Create Selection");
wait(50);
roiManager("add");
roiManager("select", 1);
roiManager("rename", "Verde segmt "+title);
wait(50);
selectImage(greenID);
rename("NO Filter_"+temp_title);
wait(50);
roiManager("measure");
roiManager("deselect");
run("Select None");

//Repetimos con el mean filter
selectImage(greenID);
run("Select None");
run("Duplicate...", "title=[green mean] duplicate");
selectWindow("green mean");
run("Mean...", "radius=3");
wait(50);
if(i==0) {				 //solo hacemos el trheshold al primero
run("Threshold...");  	 // open Threshold tool
msg = "Use the \"Threshold\" tool to\nadjust the threshold on this filtered image, then click \"OK\".";
waitForUser(msg);
getThreshold(lower_mean, upper_mean);
wait(50);
setThreshold(lower, upper);
}
else{
setThreshold(lower_mean, upper_mean);
run("Threshold..."); 
msg = "Use the \"Threshold\" tool to\nadjust the threshold on this filtered image, then click \"OK\".";
waitForUser(msg);
}
wait(50);
setThreshold(lower_mean, upper_mean);
wait(50);
run("Convert to Mask");
wait(50);
run("Create Selection");
wait(50);
roiManager("add");
roiManager("select", 2);
roiManager("rename", "Mean segmt "+title);
wait(50);
selectImage(greenID);
rename("Filter Mean_"+temp_title);
wait(50);
roiManager("measure");
roiManager("deselect");

RoiDir = createFolder(dir, "ROIs");
roiManager("save", RoiDir+"ROI of_"+title+".zip"); //salvamos el ROI del ojo
roiManager("reset");

}
run("Close All");
}

//guardamos los resultados
selectWindow("Results");
saveAs("Results", dir+"results.xls");
print("finiquitadas: "+images);


//Functions

function createFolder(dir, name) {
	mydir = dir+name+File.separator;
	File.makeDirectory(mydir);
	if(!File.exists(mydir)){
		exit("Unable to create the folder");
	}
	return mydir;
}
