# Supplementary material for: Feedback control of organ size precision is mediated by BMP2-regulated apoptosis in the Drosophila eye
Source: PLoS Biol. 2024 Jan 30;22(1):e3002450. doi: 10.1371/journal.pbio.3002450 (PMC10826937; doi:10.1371/journal.pbio.3002450)
Supplement: S1 Raw Data — The file “S1_Raw_Data.zip” is a compressed folder that contains individual tables including the raw data (quantifications) for each figure (main and supporting) plus a.txt file named “Figures_rawdata_INFO” in which the columns in each table are described. (ZIP) [file pbio.3002450.s016.zip]

Archive with 24 entries (21 files):
- Figures_rawadata/
- Figures_rawadata/Fig1_S6Fig1_data.xlsx
- __MACOSX/
- __MACOSX/Figures_rawadata/
- __MACOSX/Figures_rawadata/._Fig1_S6Fig1_data.xlsx
- Figures_rawadata/Fig2_data.csv
- __MACOSX/Figures_rawadata/._Fig2_data.csv
- Figures_rawadata/Fig4AB_data.csv
- __MACOSX/Figures_rawadata/._Fig4AB_data.csv
- Figures_rawadata/Info_data_Readme.txt
- __MACOSX/Figures_rawadata/._Info_data_Readme.txt
- Figures_rawadata/S1_Fig2_data_A.csv
- __MACOSX/Figures_rawadata/._S1_Fig2_data_A.csv
- Figures_rawadata/S1_Fig2_data_B.csv
- __MACOSX/Figures_rawadata/._S1_Fig2_data_B.csv
- Figures_rawadata/S1_Fig4_data.csv
- __MACOSX/Figures_rawadata/._S1_Fig4_data.csv
- Figures_rawadata/S2_Fig1_data.csv
- __MACOSX/Figures_rawadata/._S2_Fig1_data.csv
- Figures_rawadata/S3_Fig1_data.csv
- __MACOSX/Figures_rawadata/._S3_Fig1_data.csv
- Figures_rawadata/S4_Fig1_data.csv
- __MACOSX/Figures_rawadata/._S4_Fig1_data.csv
- __MACOSX/._Figures_rawadata
