# Supplementary material for: Feedback control of organ size precision is mediated by BMP2-regulated apoptosis in the Drosophila eye
Source: PLoS Biol. 2024 Jan 30;22(1):e3002450. doi: 10.1371/journal.pbio.3002450 (PMC10826937; doi:10.1371/journal.pbio.3002450)
Supplement: S1 Raw Data — The file “S1_Raw_Data.zip” is a compressed folder that contains individual tables including the raw data (quantifications) for each figure (main and supporting) plus a.txt file named “Figures_rawdata_INFO” in which the columns in each table are described. (ZIP) [file pbio.3002450.s016.zip › Figures_rawadata/Fig1_S6Fig1_data.xlsx]

## Sheet: in
ID_unique;Group;Sex;Tc;Medium;R;Rpos;L;Lpos;head;Rsum;Lsum;FA;rE;FA_interind;FA_diff;sFAi;sFAi_median;sFAi_centered
optix23_F_25_RF_5;optix>+;F;25;RF;1	39555555555556;0	217777777777778;1	37333333333333;0	266666666666667;8	00888888888889;1	61333333333333;1	64;0	819672131147539;20	3107658157603;3	75790548279455;2	93823335164701;0	00819672131147648;-0	00732064421669035;0	155173655281668
optix23_F_25_RF_6;optix>+;F;25;RF;1	19555555555556;0	217777777777778;1	11111111111111;0	315555555555556;6	93777777777778;1	41333333333333;1	42666666666667;0	46948356807512;20	4676489429853;3	861031309699;3	39154774162388;0	00469483568075359;-0	00732064421669035;0	120154798974439
optix23_F_25_RF_7;optix>+;F;25;RF;1	27555555555556;0	195555555555556;1	22222222222222;0	195555555555556;7	00888888888889;1	47111111111111;1	41777777777778;1	84615384615385;20	6087507926443;0	984102279043884;-0	862051567109967;-0	0184615384615373;-0	00732064421669035;-0	11140894244847
optix23_F_25_RF_8;optix>+;F;25;RF;1	16888888888889;0	244444444444444;1	26222222222222;0	186666666666667;6	88444444444444;1	41333333333333;1	44888888888889;1	24223602484472;20	7876049063912;3	04998318850253;1	80774716365781;0	0124223602484488;-0	00732064421669035;0	197430044651391
optix23_F_25_RF_9;optix>+;F;25;RF;1	23555555555556;0	244444444444444;1	34222222222222;0	195555555555556;7	36444444444444;1	48;1	53777777777778;1	91458026509573;20	4888352444176;2	88747427800587;0	972894012910141;0	019145802650958;-0	00732064421669035;0	264664468676483
optix23_F_25_RF_10;optix>+;F;25;RF;1	33777777777778;0	257777777777778;1	33333333333333;0	2;7	30666666666667;1	59555555555556;1	53333333333333;1	98863636363636;21	4111922141119;1	9174350377202;-0	0712013259161615;-0	0198863636363661;-0	00732064421669035;-0	125657194196757
optix23_F_25_RF_11;optix>+;F;25;RF;1	24444444444444;0	195555555555556;1	25777777777778;0	164444444444444;7	06666666666667;1	44;1	42222222222222;0	621118012422357;20	251572327044;0	992709477679032;0	371591465256675;-0	00621118012422435;-0	00732064421669035;0	1109464092466
optix23_F_25_RF_12;optix>+;F;25;RF;1	32444444444444;0	32;1	30222222222222;0	244444444444444;7	44888888888889;1	64444444444444;1	54666666666667;3	06406685236769;21	4200477326969;0	939121297695015;-2	12494555467268;-0	0306406685236744;-0	00732064421669035;-0	233200243069841
optix23_F_25_RF_13;optix>+;F;25;RF;1	4;0	222222222222222;1	29777777777778;0	284444444444444;7	56444444444444;1	62222222222222;1	58222222222222;1	24826629680999;21	1809635722679;1	356369190242;0	108102893432012;-0	0124826629680999;-0	00732064421669035;-0	516201875140956
optix23_F_25_RF_14;optix>+;F;25;RF;1	32;0	302222222222222;1	38666666666667;0	257777777777778;7	30222222222222;1	62222222222222;1	64444444444444;0	680272108843535;22	3676202069385;1	45237993230797;0	772107823464434;0	00680272108843468;-0	00732064421669035;0	14123365305125
optix23_F_25_RF_15;optix>+;F;25;RF;1	28444444444444;0	208888888888889;1	24;0	204444444444444;6	82666666666667;1	49333333333333;1	44444444444444;1	6641452344932;21	5169270833333;2	34124317672222;0	677097942229025;-0	0166414523449324;-0	00732064421669035;-0	932080812824209
optix23_F_25_RF_16;optix>+;F;25;RF;1	28888888888889;0	24;1	34666666666667;0	16;7	21333333333333;1	52888888888889;1	50666666666667;0	732064421669112;21	0412815773259;0	243511946080123;-0	488552475588989;-0	00732064421669035;-0	00732064421669035;0
optix23_F_25_RF_17;optix>+;F;25;RF;1	25777777777778;0	253333333333333;1	32444444444444;0	204444444444444;7	03111111111111;1	51111111111111;1	52888888888889;0	584795321637423;21	6182048040455;0	211914874095104;-0	372880447542319;0	00584795321637509;-0	00732064421669035;0	131685974330654
optix23_F_25_RF_18;optix>+;F;25;RF;1	33333333333333;0	275555555555556;1	28;0	28;7	25333333333333;1	60888888888889;1	56;1	54277699859748;21	844362745098;1	12337604205945;-0	419400956538033;-0	015427769985975;-0	00732064421669035;-0	810712576928467
optix23_F_25_RF_19;optix>+;F;25;RF;1	24;0	222222222222222;1	32444444444444;0	191111111111111;7	24;1	46222222222222;1	51555555555556;1	7910447761194;20	5647636586863;2	89528096945577;1	10423619333637;0	0179104477611962;-0	00732064421669035;0	252310919778865
optix23_F_25_RF_20;optix>+;F;25;RF;1	36;0	24;1	34222222222222;0	244444444444444;7	75555555555555;1	6;1	58666666666667;0	418410041841;20	5444126074499;0	892350042724435;0	473940000883435;-0	00418410041840905;-0	00732064421669035;0	31365437982813
optix23_F_25_RF_21;optix>+;F;25;RF;1	28444444444444;0	204444444444444;1	26222222222222;0	213333333333333;7	08;1	48888888888889;1	47555555555556;0	449775112443781;20	9353421217828;1	42877203755033;0	978996925106546;-0	0044977511244367;-0	00732064421669035;0	282289309225366
optix23_F_25_RF_22;optix>+;F;25;RF;1	37777777777778;0	266666666666667;1	40888888888889;0	177777777777778;7	35111111111111;1	64444444444444;1	58666666666667;1	78817056396148;21	9770253929867;3	32116629460834;1	53299573064686;-0	0178817056396124;-0	00732064421669035;-0	105610614229221
optix23_F_25_RF_23;optix>+;F;25;RF;1	37333333333333;0	195555555555556;1	30666666666667;0	226666666666667;7	07555555555555;1	56888888888889;1	53333333333333;1	14613180515759;21	9221105527638;3	09044497468903;1	94431316953144;-0	0114613180515774;-0	00732064421669035;-0	414067383488707
optix23_F_25_RF_24;optix>+;F;25;RF;1	35111111111111;0	226666666666667;1	32;0	2;7	23555555555556;1	57777777777778;1	52;1	86513629842181;21	4066339066339;0	445342023750473;-1	41979427467134;-0	0186513629842188;-0	00732064421669035;-0	113307187675285
optix23_F_25_RF_1;optix>+;F;25;RF;1	33777777777778;0	311111111111111;1	35111111111111;0	222222222222222;7	45333333333333;1	64888888888889;1	57333333333333;2	34482758620689;21	6159809183065;2	33881117450726;-0	00601641169963507;-0	0234482758620704;-0	00732064421669035;-0	161276316453801
optix23_M_25_RF_2;optix>+;M;25;RF;1	26666666666667;0	16;1	20444444444444;0	164444444444444;6	69777777777778;1	42666666666667;1	36888888888889;2	06677265500795;20	8692767086928;0	765616615843694;-1	30115603916426;-0	0206677265500803;-0	000866551126515626;-0	198011754235646
optix23_M_25_RF_3;optix>+;M;25;RF;1	14222222222222;0	177777777777778;1	07111111111111;0	177777777777778;5	96;1	32;1	24888888888889;2	76816608996539;21	5510812826249;0	813698873488614;-1	95446721647678;-0	0276816608996535;-0	000866551126515626;-0	268151097731379
optix23_M_25_RF_4;optix>+;M;25;RF;1	02222222222222;0	173333333333333;1	01777777777778;0	151111111111111;5	6;1	19555555555556;1	16888888888889;1	12781954887218;21	1111111111111;1	46078515472569;0	332965605853514;-0	0112781954887232;-0	000866551126515626;-0	104116443622075
optix23_M_25_RF_5;optix>+;M;25;RF;1	10666666666667;0	168888888888889;1	14222222222222;0	191111111111111;6	23111111111111;1	27555555555556;1	33333333333333;2	21465076660987;20	9343794579173;0	820998381974146;-1	39365238463572;0	0221465076660959;-0	000866551126515626;0	230130587926115
optix23_M_25_RF_6;optix>+;M;25;RF;1	06666666666667;0	208888888888889;1	04;0	164444444444444;5	83111111111111;1	27555555555556;1	20444444444444;2	86738351254481;21	265243902439;0	285188640952492;-2	58219487159232;-0	0286738351254516;-0	000866551126515626;-0	27807283998936
optix23_M_25_RF_7;optix>+;M;25;RF;1	03555555555556;0	16;1	01333333333333;0	182222222222222;5	96888888888889;1	19555555555556;1	19555555555556;0;20	0297840655249;3	0747675394447;3	0747675394447;0;-0	000866551126515626;0	866551126515626
optix23_M_25_RF_8;optix>+;M;25;RF;1	16;0	151111111111111;1	09777777777778;0	271111111111111;6	09777777777778;1	31111111111111;1	36888888888889;2	15588723051409;21	9752186588921;1	29496402877682;-0	860923201737273;0	0215588723051417;-0	000866551126515626;0	224254234316574
optix23_M_25_RF_9;optix>+;M;25;RF;1	10222222222222;0	24;1	12444444444444;0	16;5	73333333333333;1	34222222222222;1	28444444444444;2	19966159052454;22	906976744186;4	50704661287961;2	30738502235507;-0	0219966159052463;-0	000866551126515626;-0	211300647787307
optix23_M_25_RF_11;optix>+;M;25;RF;0	991111111111111;0	288888888888889;1	12444444444444;0	142222222222222;5	88444444444444;1	28;1	26666666666667;0	523560209424079;21	6389728096677;3	42464508860789;2	90108487918381;-0	00523560209423958;-0	000866551126515626;-0	436905096772395
optix23_M_25_RF_12;optix>+;M;25;RF;1	13777777777778;0	195555555555556;1	09333333333333;0	213333333333333;6	16444444444444;1	33333333333333;1	30666666666667;1	01010101010101;21	4131218457102;0	653120464441225;-0	356980545659785;-0	0101010101010076;-0	000866551126515626;-0	923445897449199
optix23_M_25_RF_13;optix>+;M;25;RF;0	977777777777778;0	186666666666667;0	991111111111111;0	186666666666667;5	65777777777778;1	16444444444444;1	17777777777778;0	56925996204933;20	6991358994501;1	26224056942039;0	69298060737106;0	00569259962049628;-0	000866551126515626;0	65591507470119
optix23_M_25_RF_14;optix>+;M;25;RF;1	10666666666667;0	186666666666667;1	05777777777778;0	275555555555556;6	01777777777778;1	29333333333333;1	33333333333333;1	5228426395939;21	8242245199409;0	0201382828756071;-1	50270435671829;0	0152284263959392;-0	000866551126515626;0	160949775224549
optix23_M_25_RF_15;optix>+;M;25;RF;1	08444444444444;0	164444444444444;1	13777777777778;0	164444444444444;6	21333333333333;1	24888888888889;1	30222222222222;2	09059233449478;20	5293276108727;0	464716980162137;-1	62587535433264;0	0209059233449465;-0	000866551126515626;0	217724744714621
optix23_M_25_RF_16;optix>+;M;25;RF;0	982222222222222;0	182222222222222;1	04888888888889;0	16;5	65777777777778;1	16444444444444;1	20888888888889;1	87265917602996;20	9740769835035;0	314002983762855;-1	5586561922671;0	0187265917603021;-0	000866551126515626;0	195931428868177
optix23_M_25_RF_17;optix>+;M;25;RF;1	04444444444444;0	186666666666667;1	07555555555556;0	182222222222222;5	92888888888889;1	23111111111111;1	25777777777778;1	07142857142856;20	9895052473763;4	9220119332549;3	85058336182634;0	0107142857142871;-0	000866551126515626;0	115808368408028
optix23_M_25_RF_18;optix>+;M;25;RF;1	09777777777778;0	24;1	12;0	222222222222222;6	12;1	33777777777778;1	34222222222222;0	165837479270308;21	8954248366013;3	17651163414844;3	01067415487814;0	00165837479270154;-0	000866551126515626;0	252492591921717
optix23_M_25_RF_19;optix>+;M;25;RF;1	07555555555556;0	173333333333333;1	03111111111111;0	213333333333333;6	01777777777778;1	24888888888889;1	24444444444444;0	178253119429582;20	7163958641064;0	237911775789266;0	0596586563596836;-0	00178253119429818;-0	000866551126515626;-0	915980067782556
optix23_M_25_RF_20;optix>+;M;25;RF;1	06666666666667;0	217777777777778;1	08;0	2;6	15555555555556;1	28444444444444;1	28;0	173310225303294;20	8303249097473;2	49661630981707;2	32330608451377;-0	00173310225303125;-0	000866551126515626;-0	866551126515626
optix23_M_25_RF_21;optix>+;M;25;RF;1	10222222222222;0	195555555555556;1	06222222222222;0	208888888888889;6	09333333333333;1	29777777777778;1	27111111111111;1	03806228373702;21	0795040116703;0	0137569115857809;-1	02430537215124;-0	0103806228373715;-0	000866551126515626;-0	951407171085588
optix23_M_25_RF_1;optix>+;M;25;RF;1	07555555555556;0	231111111111111;1	11111111111111;0	208888888888889;6	08444444444444;1	30666666666667;1	32;0	507614213197981;21	5850986121256;0	132571428571426;-0	375042784626555;0	0050761421319785;-0	000866551126515626;0	594269325849413
optix>RHGRI_F_25_RF_23;optix>RHGRI;F;25;RF;1	59;0	43;1	62;0	46;7	9;2	02;2	08;1	46341463414634;25	9493670886076;3	30544901674935;1	84203438260301;0	0146341463414635;0	00246919601758314;0	121649503238804
optix>RHGRI_F_25_RF_24;optix>RHGRI;F;25;RF;1	55;0	54;1	45;0	71;7	43;2	09;2	16;1	64705882352942;28	600269179004;8	10259418173937;6	45553535820995;0	0164705882352942;0	00246919601758314;0	140013922177111
optix>RHGRI_F_25_RF_1;optix>RHGRI;F;25;RF;1	85;0	54;1	56;1	11;9	36;2	39;2	67;5	53359683794466;27	0299145299145;2	73500149027066;-2	798595347674;0	0553359683794466;0	00246919601758314;0	528667723618634
optix>RHGRI_F_25_RF_2;optix>RHGRI;F;25;RF;1	65;0	36;1	7;0	32;8	26;2	01;2	02;0	248138957816383;24	3946731234867;0	0489652861892067;-0	199173671627176;0	00248138957816377;0	00246919601758314;1	2.19356e+08
optix>RHGRI_F_25_RF_3;optix>RHGRI;F;25;RF;1	54;0	35;1	54;0	39;7	68;1	89;1	93;1	04712041884817;24	8697916666667;5	70773141546283;4	66061099661466;0	0104712041884817;0	00246919601758314;0	800200817089851
optix>RHGRI_F_25_RF_4;optix>RHGRI;F;25;RF;1	65;0	38;1	66;0	46;8	2;2	03;2	12;2	16867469879519;25	3048780487805;5	8046260481296;3	63595134933441;0	0216867469879519;0	00246919601758314;0	192175509703687
optix>RHGRI_F_25_RF_5;optix>RHGRI;F;25;RF;1	6;0	3;1	59;0	48;7	86;1	9;2	07;4	28211586901764;25	2544529262087;3	38893766461809;-0	893178204399552;0	0428211586901764;0	00246919601758314;0	403519626725933
optix>RHGRI_F_25_RF_6;optix>RHGRI;F;25;RF;1	59;0	35;1	6;0	4;7	85;1	94;2;1	52284263959391;25	0955414012739;0	110721289169327;-1	41212135042458;0	0152284263959391;0	00246919601758314;0	12759230378356
optix>RHGRI_F_25_RF_7;optix>RHGRI;F;25;RF;1	59;0	29;1	42;0	37;7	68;1	88;1	79;2	45231607629428;23	8932291666667;1	82335824488684;-0	628957831407439;-0	0245231607629427;0	00246919601758314;-0	269923567805258
optix>RHGRI_F_25_RF_8;optix>RHGRI;F;25;RF;1	63;0	4;1	65;0	39;8	12;2	03;2	04;0	245700245700251;25	0615763546798;5	13262142611092;4	88692118041067;0	00245700245700251;0	00246919601758314;-1	2.19356e+08
optix>RHGRI_F_25_RF_9;optix>RHGRI;F;25;RF;1	92;0	45;1	85;0	33;8	57;2	37;2	18;4	17582417582417;26	5460910151692;0	0740721375475886;-4	10175203827658;-0	0417582417582417;0	00246919601758314;-0	442274377758248
optix>RHGRI_F_25_RF_10;optix>RHGRI;F;25;RF;1	64;0	53;1	64;0	52;8	2;2	17;2	16;0	230946882217085;26	4024390243902;3	10262529832936;2	87167841611228;-0	00230946882217082;0	00246919601758314;-0	477866483975396
optix>RHGRI_F_25_RF_11;optix>RHGRI;F;25;RF;1	76;0	46;1	28;1	05;7	88;2	22;2	33;2	41758241758241;28	8705583756345;8	7466881897777;6	32910577219529;0	0241758241758242;0	00246919601758314;0	217066281582411
optix>RHGRI_F_25_RF_12;optix>RHGRI;F;25;RF;1	69;0	49;1	63;0	43;7	99;2	18;2	06;2	83018867924527;26	5331664580726;3	50391495060193;0	67372627135666;-0	0283018867924529;0	00246919601758314;-0	30771082810036
optix>RHGRI_F_25_RF_13;optix>RHGRI;F;25;RF;1	79;0	41;1	4;0	6;7	79;2	2;2;4	76190476190477;26	9576379974326;1	3299556681444;-3	43194909376037;-0	0476190476190477;0	00246919601758314;-0	500882436366308
optix>RHGRI_F_25_RF_14;optix>RHGRI;F;25;RF;1	73;0	59;1	16;0	95;7	7;2	32;2	11;4	74040632054176;28	7662337662338;1	50732991979484;-3	23307640074692;-0	0474040632054176;0	00246919601758314;-0	498732592230007
optix>RHGRI_F_25_RF_15;optix>RHGRI;F;25;RF;1	38;0	8;1	58;0	42;7	83;2	18;2;4	30622009569377;26	6922094508301;0	0645038202614649;-4	2417162754323;-0	0430622009569379;0	00246919601758314;-0	45531396974521
optix>RHGRI_F_25_RF_16;optix>RHGRI;F;25;RF;1	66;0	45;1	59;0	3;8	25;2	11;1	89;5	49999999999999;24	2424242424242;0	469019995062953;-5	03098000493704;-0	055;0	00246919601758314;-0	574691960175832
optix>RHGRI_F_25_RF_17;optix>RHGRI;F;25;RF;1	59;0	32;1	56;0	37;7	9;1	91;1	93;0	520833333333334;24	3037974683544;1	59127640681994;1	0704430734866;0	00520833333333336;0	00246919601758314;0	273913731575022
optix>RHGRI_F_25_RF_18;optix>RHGRI;F;25;RF;1	54;0	44;1	62;0	32;7	98;1	98;1	94;1	0204081632653;24	5614035087719;0	27545325473211;-0	74495490853319;-0	0102040816326531;0	00246919601758314;-0	126732776502362
optix>RHGRI_F_25_RF_19;optix>RHGRI;F;25;RF;1	57;0	28;1	54;0	31;8;1	85;1	85;0;23	125;6	73224715647095;6	73224715647095;0;0	00246919601758314;-0	246919601758314
optix>RHGRI_F_25_RF_20;optix>RHGRI;F;25;RF;1	5;0	27;1	41;0	38;7	69;1	77;1	79;0	561797752808989;23	146944083225;2	2203999034465;1	65860215063751;0	00561797752808989;0	00246919601758314;0	314878151050675
optix>RHGRI_F_25_RF_21;optix>RHGRI;F;25;RF;1	61;0	4;1	63;0	43;7	89;2	01;2	06;1	22850122850122;25	7921419518378;2	20085800187763;0	972356773376406;0	0122850122850124;0	00246919601758314;0	981581626742923
optix>RHGRI_F_25_RF_22;optix>RHGRI;F;25;RF;1	61;0	34;1	52;0	33;8	24;1	95;1	85;2	63157894736842;23	0582524271845;6	49332369368965;3	86174474632123;-0	0263157894736842;0	00246919601758314;-0	287849854912673
optix>RHGRI_M_25_RF_1;optix>RHGRI;M;25;RF;1	25;0	38;1	23;0	37;6	37;1	63;1	6;0	928792569659437;25	3532182103611;0	713303265841397;-0	21548930381804;-0	00928792569659423;-0	00151975683890581;-0	776816885768842
optix>RHGRI_M_25_RF_2;optix>RHGRI;M;25;RF;1	25;0	33;1	25;0	41;6	36;1	58;1	66;2	46913580246913;25	4716981132075;2	76323934942878;0	294103546959646;0	0246913580246914;-0	00151975683890581;0	262111148635972
optix>RHGRI_M_25_RF_3;optix>RHGRI;M;25;RF;1	31;0	31;1	32;0	35;6	29;1	62;1	67;1	51975683890577;26	1526232114467;3	17633096733715;1	65657412843138;0	0151975683890578;-0	00151975683890581;0	167173252279636
optix>RHGRI_M_25_RF_4;optix>RHGRI;M;25;RF;1	36;0	35;1	36;0	4;6	62;1	71;1	76;1	44092219020174;26	2084592145015;1	60052620039465;0	159604010192909;0	0144092219020173;-0	00151975683890581;0	159289787409231
optix>RHGRI_M_25_RF_5;optix>RHGRI;M;25;RF;1	32;0	71;1	44;0	29;6	75;2	03;1	73;7	97872340425533;27	8518518518519;1	61416964181137;-6	36455376244396;-0	0797872340425531;-0	00151975683890581;-0	782674772036473
optix>RHGRI_M_25_RF_6;optix>RHGRI;M;25;RF;1	38;0	28;1	31;0	47;6	65;1	66;1	78;3	48837209302326;25	8646616541353;2	34209858797667;-1	14627350504659;0	0348837209302327;-0	00151975683890581;0	364034777691385
optix>RHGRI_M_25_RF_7;optix>RHGRI;M;25;RF;1	35;0	47;1	42;0	3;6	63;1	82;1	72;2	82485875706215;26	6968325791855;0	621410614943847;-2	2034481421183;-0	0282485875706214;-0	00151975683890581;-0	267288307317156
optix>RHGRI_M_25_RF_8;optix>RHGRI;M;25;RF;1	23;0	31;1	25;0	35;6	2;1	54;1	6;1	91082802547771;25	3225806451613;0	583090379008744;-1	32773764646897;0	019108280254777;-0	00151975683890581;0	206280370936828
optix>RHGRI_M_25_RF_9;optix>RHGRI;M;25;RF;1	31;0	37;1	36;0	35;6	77;1	68;1	71;0	884955752212384;25	0369276218612;0	973608982060733;0	0886532298483493;0	00884955752212386;-0	00151975683890581;0	103693143610297
optix>RHGRI_M_25_RF_10;optix>RHGRI;M;25;RF;1	37;0	33;1	26;0	29;6	47;1	7;1	55;4	61538461538462;25	1159196290572;2	05580657268964;-2	55957804269498;-0	0461538461538461;-0	00151975683890581;-0	446340893149403
optix>RHGRI_M_25_RF_11;optix>RHGRI;M;25;RF;1	41;0	34;1	41;0	38;6	83;1	75;1	79;1	12994350282486;25	9150805270864;1	19546309773156;0	0655195949066967;0	0112994350282486;-0	00151975683890581;0	128191918671544
optix>RHGRI_M_25_RF_12;optix>RHGRI;M;25;RF;1	27;0	36;1	2;0	32;6	6;1	63;1	52;3	49206349206349;23	8636363636364;3	2996980187081;-0	192365473355388;-0	0349206349206349;-0	00151975683890581;-0	334008780817291
optix>RHGRI_M_25_RF_13;optix>RHGRI;M;25;RF;1	4;0	3;1	39;0	42;6	91;1	7;1	81;3	13390313390313;25	3979739507959;6	67928925138363;3	5453861174805;0	0313390313390314;-0	00151975683890581;0	328587881779372
optix>RHGRI_M_25_RF_14;optix>RHGRI;M;25;RF;1	52;0	41;1	44;0	57;7	16;1	93;2	01;2	03045685279187;27	5139664804469;3	30742313329387;1	276966280502;0	0203045685279187;-0	00151975683890581;0	218243253668245
optix>RHGRI_M_25_RF_15;optix>RHGRI;M;25;RF;1	49;0	68;1	52;0	69;7	67;2	17;2	21;0	913242009132421;28	5528031290743;7	40041720472833;6	48717519559591;0	00913242009132421;-0	00151975683890581;0	1065217693023
optix>RHGRI_M_25_RF_16;optix>RHGRI;M;25;RF;1	37;0	75;1	47;0	49;7	08;2	12;1	96;3	92156862745098;28	8135593220339;1	78192554785678;-2	1396430795942;-0	0392156862745098;-0	00151975683890581;-0	37695929435604
optix>RHGRI_M_25_RF_17;optix>RHGRI;M;25;RF;1	34;0	31;1	34;0	3;6	41;1	65;1	64;0	303951367781155;25	6630265210608;0	478047841451296;0	174096473670141;-0	00303951367781162;-0	00151975683890581;-0	151975683890581
optix>RHGRI_M_25_RF_18;optix>RHGRI;M;25;RF;1	39;0	31;1	33;0	37;6	54;1	7;1	7;6	53072367426563e-15;25	9938837920489;0	95063703805115;0	950637038051143;0;-0	00151975683890581;0	151975683890581
optix>RHGRI_M_25_RF_19;optix>RHGRI;M;25;RF;1	41;0	46;1	44;0	31;7;1	87;1	75;3	31491712707182;25	8571428571429;1	66919575113809;-1	64572137593373;-0	0331491712707183;-0	00151975683890581;-0	316294144318125
optix>RHGRI_M_25_RF_20;optix>RHGRI;M;25;RF;1	28;0	34;1	37;0	3;6	7;1	62;1	67;1	51975683890578;24	5522388059702;0	174148606811141;-1	34560823209464;0	0151975683890577;-0	00151975683890581;0	167173252279635
optix>RHGRI_M_25_RF_21;optix>RHGRI;M;25;RF;1	39;0	28;1	27;0	25;6	74;1	67;1	52;4	70219435736677;23	6646884272997;2	68149638052755;-2	02069797683922;-0	0470219435736677;-0	00151975683890581;-0	455021867347619
optix>RHGRI_M_25_RF_22;optix>RHGRI;M;25;RF;1	41;0	24;1	3;0	32;6	46;1	65;1	62;0	917431192660544;25	3095975232198;0	601649237573142;-0	315781955087402;-0	00917431192660551;-0	00151975683890581;-0	765455508769969
optix>RHGRI_M_25_RF_23;optix>RHGRI;M;25;RF;1	24;0	29;1	31;0	28;6	43;1	53;1	59;1	92307692307692;24	2612752721617;2	49606181081688;0	572984887739961;0	0192307692307692;-0	00151975683890581;0	20750526069675
optix>RHGRI_M_25_RF_24;optix>RHGRI;M;25;RF;1	34;0	39;1	38;0	29;6	79;1	73;1	67;1	76470588235294;25	0368188512518;4	57866322984291;2	81395734748997;-0	0176470588235294;-0	00151975683890581;-0	161273019846236
optix>RHGRI_M_25_RF_25;optix>RHGRI;M;25;RF;1	39;0	37;1	35;0	33;6	9;1	76;1	68;2	32558139534883;24	9275362318841;2	78146412805027;0	455882732701442;-0	0232558139534884;-0	00151975683890581;-0	217360571145826
optix>RHGRI_M_25_RF_26;optix>RHGRI;M;25;RF;1	37;0	4;1	5;0	24;6	94;1	77;1	74;0	854700854700855;25	2881844380403;1	34400605749209;0	489305202791239;-0	00854700854700857;-0	00151975683890581;-0	702725170810276
TkvRNAi_F_25_RF_5;optix>tkvRI;F;25;RF;1	17777777777778;0	195555555555556;1	12888888888889;0	164444444444444;7	64;1	37333333333333;1	29333333333333;3;17	4520069808028;1	46005692771636;-1	53994307228364;-0	0300000000000001;-0	00497512437811197;-0	250248756218882
TkvRNAi_F_25_RF_6;optix>tkvRI;F;25;RF;1	12;0	182222222222222;1	08888888888889;0	0888888888888889;7	47111111111111;1	30222222222222;1	17777777777778;5	0179211469534;16	5972635336109;10	9072044402686;5	8892832933152;-0	0501792114695322;-0	00497512437811197;-0	452040870914203
TkvRNAi_F_25_RF_7;optix>tkvRI;F;25;RF;1	47555555555556;0	226666666666667;1	24888888888889;0	177777777777778;7	28888888888889;1	70222222222222;1	42666666666667;8	80681818181818;21	4634146341463;5	46733146957976;-3	33948671223842;-0	0880681818181801;-0	00497512437811197;-0	830930574400681
TkvRNAi_F_25_RF_8;optix>tkvRI;F;25;RF;1	19555555555556;0	151111111111111;1	2;0	133333333333333;6	86222222222222;1	34666666666667;1	33333333333333;0	497512437810949;19	5272020725389;6	6332093762944;6	13569693848345;-0	00497512437811197;-0	00497512437811197;0
TkvRNAi_F_25_RF_9;optix>tkvRI;F;25;RF;0	982222222222222;0	146666666666667;1	16;0	155555555555556;6	63555555555556;1	12888888888889;1	31555555555556;7	63636363636363;18	4192900200938;0	16691926846519;-7	46944436789844;0	0763636363636376;-0	00497512437811197;0	813387607417495
TkvRNAi_F_25_RF_10;optix>tkvRI;F;25;RF;1	00888888888889;0	186666666666667;1	24444444444444;0	0755555555555556;7	04;1	19555555555556;1	32;4	94699646643109;17	8661616161616;3	13513513513534;-1	81186133129575;0	0494699646643092;-0	00497512437811197;0	544450890424212
TkvRNAi_F_25_RF_11;optix>tkvRI;F;25;RF;1	04;0	102222222222222;1	16;0	133333333333333;6	80888888888889;1	14222222222222;1	29333333333333;6	2043795620438;17	8851174934726;1	39832161891187;-4	80605794313193;0	0620437956204376;-0	00497512437811197;0	670189199985495
TkvRNAi_F_25_RF_12;optix>tkvRI;F;25;RF;1	11555555555556;0	128888888888889;1;0	115555555555556;7	09333333333333;1	24444444444444;1	11555555555556;5	46139359698681;16	6353383458647;3	22635849322482;-2	23503510376199;-0	0546139359698645;-0	00497512437811197;-0	496388115917525
TkvRNAi_F_25_RF_13;optix>tkvRI;F;25;RF;1	04444444444444;0	115555555555556;1	05777777777778;0	102222222222222;6	67555555555555;1	16;1	16;9	57088814332031e-15;17	3768308921438;1	59721491626575;1	59721491626574;0;-0	00497512437811197;0	497512437811197
TkvRNAi_F_25_RF_14;optix>tkvRI;F;25;RF;1	17333333333333;0	168888888888889;1	18222222222222;0	124444444444444;7	26222222222222;1	34222222222222;1	30666666666667;1	34228187919463;18	2374541003672;5	34361224925724;4	00133037006261;-0	0134228187919441;-0	00497512437811197;-0	844769441383217
TkvRNAi_F_25_RF_15;optix>tkvRI;F;25;RF;1	01333333333333;0	146666666666667;1	24;0	0666666666666667;7	39555555555556;1	16;1	30666666666667;5	94594594594595;16	6766826923077;4	01165224877767;-1	93429369716828;0	0594594594594607;-0	00497512437811197;0	644345838375727
TkvRNAi_F_25_RF_16;optix>tkvRI;F;25;RF;1	2;0	213333333333333;1	23111111111111;0	186666666666667;7	38222222222222;1	41333333333333;1	41777777777778;0	156985871271587;19	1751956652619;2	87136334398359;2	714377472712;0	00156985871271787;-0	00497512437811197;0	654498309082984
TkvRNAi_F_25_RF_17;optix>tkvRI;F;25;RF;1	29333333333333;0	182222222222222;1	18222222222222;0	0933333333333333;7	41777777777778;1	47555555555556;1	27555555555556;7	26978998384491;18	5440383463152;3	60535911761176;-3	66443086623315;-0	0726978998384489;-0	00497512437811197;-0	677227754603369
TkvRNAi_F_25_RF_18;optix>tkvRI;F;25;RF;1	11555555555556;0	102222222222222;1	19555555555556;0	137777777777778;7	23555555555556;1	21777777777778;1	33333333333333;4	52961672473868;17	6289926289926;2	62810359204747;-1	90151313269121;0	0452961672473846;-0	00497512437811197;0	502712916254965
TkvRNAi_F_25_RF_19;optix>tkvRI;F;25;RF;1	12444444444444;0	133333333333333;1	15111111111111;0	08;7	31555555555556;1	25777777777778;1	23111111111111;1	07142857142857;17	0109356014581;16	2384368736736;15	167008302245;-0	0107142857142871;-0	00497512437811197;-0	573916133617514
TkvRNAi_F_25_RF_20;optix>tkvRI;F;25;RF;1	20888888888889;0	195555555555556;1	33333333333333;0	106666666666667;7	23111111111111;1	40444444444444;1	44;1	25;19	6681007990166;7	332162677548;6	082162677548;0	0125000000000016;-0	00497512437811197;0	174751243781135
TkvRNAi_F_25_RF_21;optix>tkvRI;F;25;RF;1	14666666666667;0	342222222222222;1	28444444444444;0	137777777777778;7	62222222222222;1	48888888888889;1	42222222222222;2	29007633587786;19	0962099125364;1	86525187150184;-0	424824464376021;-0	0229007633587798;-0	00497512437811197;-0	179256389806678
TkvRNAi_F_25_RF_1;optix>tkvRI;F;25;RF;0	955555555555555;0	0755555555555556;1	15111111111111;0	12;6	83555555555556;1	03111111111111;1	27111111111111;10	4247104247104;16	8400520156047;4	53443107900098;-5	89027934570942;0	104247104247104;-0	00497512437811197;0	109222228625216
TkvRNAi_F_25_RF_2;optix>tkvRI;F;25;RF;1	13777777777778;0	337777777777778;1	28444444444444;0	0977777777777778;7	36888888888889;1	47555555555556;1	38222222222222;3	26594090202177;19	3908323281062;8	92046447115571;5	65452356913394;-0	03265940902022;-0	00497512437811197;-0	276842846421081
TkvRNAi_F_25_RF_3;optix>tkvRI;F;25;RF;1	2;0	155555555555556;1	25333333333333;0	195555555555556;7	47555555555556;1	35555555555556;1	44888888888889;3	32805071315372;18	7574316290131;5	45413038655944;2	12607967340572;0	0332805071315359;-0	00497512437811197;0	382556315096479
TkvRNAi_F_25_RF_4;optix>tkvRI;F;25;RF;1	09333333333333;0	151111111111111;1	02222222222222;0	111111111111111;7	06666666666667;1	24444444444444;1	13333333333333;4	67289719626168;16	8238993710692;8	8320284123013;4	15913121603962;-0	0467289719626165;-0	00497512437811197;-0	417538475845045
TkvRNAi_M_25_RF_2;optix>tkvRI;M;25;RF;0	977777777777778;0	217777777777778;0	84;0	0888888888888889;6	07111111111111;1	19555555555556;0	928888888888889;12	5523012552301;17	4963396778917;3	70558684996386;-8	84671440526624;-0	125523012552303;0	000648713887002079;-0	126171726439305
TkvRNAi_M_25_RF_3;optix>tkvRI;M;25;RF;0	902222222222222;0	128888888888889;0	968888888888889;0	0933333333333333;6	05777777777778;1	03111111111111;1	06222222222222;1	48619957537156;17	2780630961115;0	845619731726343;-0	640579843645217;0	014861995753715;0	000648713887002079;0	142132818667129
TkvRNAi_M_25_RF_4;optix>tkvRI;M;25;RF;1	08;0	124444444444444;1	00444444444444;0	106666666666667;6	10222222222222;1	20444444444444;1	11111111111111;4	03071017274473;18	9730517115805;8	33547707422241;4	30476690147768;-0	0403071017274458;0	000648713887002079;-0	409558156144479
TkvRNAi_M_25_RF_5;optix>tkvRI;M;25;RF;0	991111111111111;0	168888888888889;0	911111111111111;0	146666666666667;6	43111111111111;1	16;1	05777777777778;4	60921843687375;17	2425708362129;4	23256212156517;-0	376656315308583;-0	0460921843687364;0	000648713887002079;-0	467408982557385
TkvRNAi_M_25_RF_6;optix>tkvRI;M;25;RF;1	04444444444444;0	0533333333333333;1	01777777777778;0	0666666666666667;6	15555555555556;1	09777777777778;1	08444444444444;0	610997963340126;17	7256317689531;5	67652147471596;5	06552351137583;-0	00610997963340423;0	000648713887002079;-0	675869352040631
TkvRNAi_M_25_RF_7;optix>tkvRI;M;25;RF;0	742222222222222;0	0488888888888889;0	768888888888889;0	0533333333333333;5	96;0	791111111111111;0	822222222222222;1	92837465564739;13	5346756152125;10	4669721464243;8	53859749077689;0	0192837465564738;0	000648713887002079;0	186350326694717
TkvRNAi_M_25_RF_8;optix>tkvRI;M;25;RF;0	826666666666667;0	142222222222222;0	835555555555555;0	0755555555555556;5	88;0	968888888888889;0	911111111111111;3	07328605200946;15	9863945578231;3	94491026053506;0	871624208525599;-0	0307328605200948;0	000648713887002079;-0	313815744070968
TkvRNAi_M_25_RF_9;optix>tkvRI;M;25;RF;0	853333333333333;0	04;0	946666666666667;0	0844444444444444;6	04444444444444;0	893333333333333;1	03111111111111;7	15935334872979;15	9191176470588;7	16629171353601;0	00693836480622512;0	0715935334872976;0	000648713887002079;0	709448196002956
TkvRNAi_M_25_RF_11;optix>tkvRI;M;25;RF;0	968888888888889;0	222222222222222;1	02666666666667;0	182222222222222;6	51111111111111;1	19111111111111;1	20888888888889;0	740740740740736;18	4300341296928;2	49107226541008;1	75033152466934;0	00740740740740838;0	000648713887002079;0	675869352040631
TkvRNAi_M_25_RF_12;optix>tkvRI;M;25;RF;1	03111111111111;0	12;1	03555555555556;0	253333333333333;6	10222222222222;1	15111111111111;1	28888888888889;5	64663023679416;19	9927166788055;12	0059402222784;6	35930998548421;0	0564663023679426;0	000648713887002079;0	558175884809405
TkvRNAi_M_25_RF_13;optix>tkvRI;M;25;RF;1	00888888888889;0	0444444444444444;0	782222222222222;0	0755555555555556;5	76;1	05333333333333;0	857777777777778;10	2325581395349;16	5895061728395;3	79029918235146;-6	44225895718344;-0	102325581395347;0	000648713887002079;-0	102974295282349
TkvRNAi_M_25_RF_14;optix>tkvRI;M;25;RF;1	00888888888889;0	0444444444444444;1	03111111111111;0	00888888888888889;6	02666666666667;1	05333333333333;1	04;0	63694267515924;17	3672566371681;4	44946065791704;3	8125179827578;-0	00636942675159065;0	000648713887002079;-0	701814063859273
TkvRNAi_M_25_RF_15;optix>tkvRI;M;25;RF;0	955555555555555;0	133333333333333;0	857777777777778;0	0844444444444444;6	16444444444444;1	08888888888889;0	942222222222222;7	22100656455142;16	4744051910598;8	43862702075596;1	21762045620454;-0	0722100656455148;0	000648713887002079;-0	728587795325169
TkvRNAi_M_25_RF_16;optix>tkvRI;M;25;RF;0	893333333333333;0	0888888888888889;0	968888888888889;0	0844444444444444;5	85777777777778;0	982222222222222;1	05333333333333;3	4934497816594;17	3748103186646;0	859330496024727;-2	63411928563467;0	0349344978165923;0	000648713887002079;0	342857839295902
TkvRNAi_M_25_RF_17;optix>tkvRI;M;25;RF;1	01333333333333;0	0888888888888889;0	977777777777778;0	102222222222222;6	08888888888889;1	10222222222222;1	08;1	01832993890019;17	9197080291971;0	838843132527078;-0	179486806373112;-0	010183299389001;0	000648713887002079;-0	108320132760031
TkvRNAi_M_25_RF_18;optix>tkvRI;M;25;RF;0	973333333333333;0	111111111111111;1	06666666666667;0	12;6	05777777777778;1	08444444444444;1	18666666666667;4	50097847358121;18	7454145267792;13	9945658571961;9	4935873836149;0	0450097847358156;0	000648713887002079;0	443610708488135
TkvRNAi_M_25_RF_19;optix>tkvRI;M;25;RF;0	946666666666667;0	0622222222222222;1	01333333333333;0	111111111111111;6	08;1	00888888888889;1	12444444444444;5	41666666666667;17	5438596491228;0	56310036435901;-4	85356630230766;0	054166666666664;0	000648713887002079;0	53517952779662
TkvRNAi_M_25_RF_20;optix>tkvRI;M;25;RF;0	897777777777778;0	0711111111111111;0	964444444444444;0	115555555555556;6	28888888888889;0	968888888888889;1	08;5	4229934924078;16	2897526501767;0	444131744426444;-4	97886174798136;0	0542299349240781;0	000648713887002079;0	535812210370761
TkvRNAi	DADRNAi_F_25_RF_21;optix>tkvRI+DADRI;F;25;RF;1	31;0	32;1	28;0	275555555555556;7	7;1	63;1	55555555555556;2	33693756539938;20	6854256854257;5	75465196416242;3	41771439876304;-0	0233693756539923;-0	00867362914271105;-0	146957465112812
TkvRNAi	DADRNAi_F_25_RF_1;optix>tkvRI+DADRI;F;25;RF;1	32;0	315555555555556;1	28;0	235555555555556;7	8;1	63555555555556;1	51555555555556;3	80818053596616;20	1994301994302;3	29106735329884;-0	517113182667318;-0	0380818053596614;-0	00867362914271105;-0	294081762169504
TkvRNAi	DADRNAi_F_25_RF_2;optix>tkvRI+DADRI;F;25;RF;1	27;0	266666666666667;1	26;0	271111111111111;7	97;1	53666666666667;1	53111111111111;0	181093806591807;19	2457827965984;6	83822862000016;6	65713481340835;-0	00181093806591956;-0	00867362914271105;0	686269107679148
TkvRNAi	DADRNAi_F_25_RF_3;optix>tkvRI+DADRI;F;25;RF;1	26;0	373333333333333;1	2;0	293333333333333;7	71;1	63333333333333;1	49333333333333;4	47761194029851;20	2766969303934;7	8287155689682;3	35110362866969;-0	0447761194029851;-0	00867362914271105;-0	361024902602741
TkvRNAi	DADRNAi_F_25_RF_4;optix>tkvRI+DADRI;F;25;RF;1	31;0	457777777777778;1	31;0	342222222222222;8	03;1	76777777777778;1	65222222222222;3	37881741390514;21	2951432129514;3	50634920698657;0	127531793081431;-0	0337881741390526;-0	00867362914271105;-0	251145449963415
TkvRNAi	DADRNAi_F_25_RF_5;optix>tkvRI+DADRI;F;25;RF;1	41;0	333333333333333;1	35;0	24;7	88;1	74333333333333;1	59;4	6;21	1505922165821;4	35387699605591;-0	246123003944089;-0	0459999999999991;-0	00867362914271105;-0	37326370857288
TkvRNAi	DADRNAi_F_25_RF_6;optix>tkvRI+DADRI;F;25;RF;1	21;0	306666666666667;1	17;0	297777777777778;6	85;1	51666666666667;1	46777777777778;1	63812360387193;21	7842660178427;1	16540249896351;-0	472721104908417;-0	0163812360387196;-0	00867362914271105;-0	770760689600853
TkvRNAi	DADRNAi_F_25_RF_7;optix>tkvRI+DADRI;F;25;RF;1	39;0	288888888888889;1	32;0	351111111111111;8	09;1	67888888888889;1	67111111111111;0	232172470978438;20	7045735475896;3	18874803545356;2	95657556447512;-0	00232172470978501;-0	00867362914271105;0	635190443292603
TkvRNAi	DADRNAi_F_25_RF_8;optix>tkvRI+DADRI;F;25;RF;1	29;0	337777777777778;1	34;0	311111111111111;7	11;1	62777777777778;1	65111111111111;0	711623178583541;23	0582903578684;4	62602245643741;3	91439927785387;0	00711623178583432;-0	00867362914271105;0	157898609285454
TkvRNAi	DADRNAi_F_25_RF_9;optix>tkvRI+DADRI;F;25;RF;1	4;0	444444444444444;1	56;0	164444444444444;8	14;1	84444444444444;1	72444444444444;3	36239103362391;21	9219219219219;2	04112781557645;-1	32126321804746;-0	0336239103362391;-0	00867362914271105;-0	249502811935281
TkvRNAi	DADRNAi_F_25_RF_10;optix>tkvRI+DADRI;F;25;RF;1	26;0	24;1	29;0	404444444444444;7	74;1	5;1	69444444444444;6	08695652173912;20	6359460235429;0	565646662399369;-5	52130985933975;0	0608695652173901;-0	00867362914271105;0	695431943601011
TkvRNAi	DADRNAi_F_25_RF_11;optix>tkvRI+DADRI;F;25;RF;1	27;0	395555555555556;1	25;0	395555555555556;7	56;1	66555555555556;1	64555555555556;0	604026845637571;21	8988830099941;3	34990467523988;2	74587782960231;-0	00604026845637577;-0	00867362914271105;0	263336068633527
TkvRNAi	DADRNAi_F_25_RF_12;optix>tkvRI+DADRI;F;25;RF;1	31;0	328888888888889;1	25;0	311111111111111;7	32;1	63888888888889;1	56111111111111;2	43055555555555;21	8579234972678;0	84641419634804;-1	58414135920751;-0	0243055555555562;-0	00867362914271105;-0	156319264128451
TkvRNAi	DADRNAi_F_25_RF_13;optix>tkvRI+DADRI;F;25;RF;1	28444444444444;0	368888888888889;1	24444444444444;0	377777777777778;7	29333333333333;1	65333333333333;1	62222222222222;0	949796472184538;22	4558196221816;7	25749982297805;6	30770335079351;-0	00949796472184496;-0	00867362914271105;-0	824335579133913
TkvRNAi	DADRNAi_F_25_RF_14;optix>tkvRI+DADRI;F;25;RF;1	37;0	413333333333333;1	44;0	315555555555556;8	08;1	78333333333333;1	75555555555556;0	784929356357925;21	8990649064906;5	96602718700196;5	18109783064403;-0	00784929356357713;-0	00867362914271105;0	824335579133915
TkvRNAi	DADRNAi_F_25_RF_15;optix>tkvRI+DADRI;F;25;RF;1	18;0	346666666666667;1	25;0	302222222222222;7	5;1	52666666666667;1	55222222222222;0	830025261638398;20	5259259259259;5	04216743936607;4	21214217772767;0	0083002526163821;-0	00867362914271105;0	169738817590931
TkvRNAi	DADRNAi_F_25_RF_16;optix>tkvRI+DADRI;F;25;RF;1	31;0	284444444444444;1	26;0	382222222222222;7	84;1	59444444444444;1	64222222222222;1	47614143494679;20	6420068027211;3	76510136672724;2	28895993178045;0	0147614143494687;-0	00867362914271105;0	234350434921798
TkvRNAi	DADRNAi_F_25_RF_17;optix>tkvRI+DADRI;F;25;RF;1	11;0	28;1	11;0	24;6	64;1	39;1	35;1	45985401459854;20	6325301204819;2	05531551171151;0	595461497112967;-0	0145985401459853;-0	00867362914271105;-0	592491100327428
TkvRNAi	DADRNAi_F_25_RF_18;optix>tkvRI+DADRI;F;25;RF;1	17;0	266666666666667;1	23;0	28;7	47;1	43666666666667;1	51;2	48868778280543;19	7233377956269;5	10523401314408;2	61654623033865;0	0248868778280532;-0	00867362914271105;0	335605069707642
TkvRNAi	DADRNAi_F_25_RF_19;optix>tkvRI+DADRI;F;25;RF;1	18;0	333333333333333;1	3;0	24;7	79;1	51333333333333;1	54;0	873362445414846;19	5977749251177;5	62054666851586;4	74718422310101;0	00873362445414946;-0	00867362914271105;0	174072535968605
TkvRNAi	DADRNAi_M_25_RF_20;optix>tkvRI+DADRI;M;25;RF;0	98;0	186666666666667;0	99;0	248888888888889;5	79;1	16666666666667;1	23888888888889;3	00230946882218;20	7733640376127;0	770844853283186;-2	23146461553899;0	0300230946882207;0	0134618072337137;0	16561287454507
TkvRNAi	DADRNAi_M_25_RF_21;optix>tkvRI+DADRI;M;25;RF;1	02;0	28;1	03;0	328888888888889;6	17;1	3;1	35888888888889;2	2147931466778;21	5469115793265;2	61168351129694;0	396890364619143;0	0221479314667785;0	0134618072337137;0	868612423306479
TkvRNAi	DADRNAi_M_25_RF_1;optix>tkvRI+DADRI;M;25;RF;1	06;0	275555555555556;1	09;0	257777777777778;6	61;1	33555555555556;1	34777777777778;0	455486542443077;20	29752899647;3	65676218745667;3	2012756450136;0	00455486542442977;0	0134618072337137;-0	890694180928393
TkvRNAi	DADRNAi_M_25_RF_2;optix>tkvRI+DADRI;M;25;RF;1	01;0	275555555555556;1;0	262222222222222;5	86;1	28555555555556;1	26222222222222;0	915830789358922;21	7387182404247;3	19693692158394;2	28110613222502;-0	00915830789359184;0	0134618072337137;-0	226201151273055
TkvRNAi	DADRNAi_M_25_RF_3;optix>tkvRI+DADRI;M;25;RF;1	14;0	377777777777778;1	18;0	462222222222222;6	79;1	51777777777778;1	64222222222222;3	9381153305204;23	2695139911635;4	6002021214059;0	662086790885499;0	0393811533052026;0	0134618072337137;0	259193460714889
TkvRNAi	DADRNAi_M_25_RF_4;optix>tkvRI+DADRI;M;25;RF;1	24;0	431111111111111;1	33;0	493333333333333;7	1;1	67111111111111;1	82333333333333;4	35612082670907;24	6087636932707;6	92764595155972;2	57152512485065;0	0435612082670899;0	0134618072337137;0	300994010333762
TkvRNAi	DADRNAi_M_25_RF_5;optix>tkvRI+DADRI;M;25;RF;1	13;0	32;1	18;0	422222222222222;6	49;1	45;1	60222222222222;4	98725882781217;23	5148091080294;5	80454180622753;0	817282978415362;0	0498725882781209;0	0134618072337137;0	364107810444072
TkvRNAi	DADRNAi_M_25_RF_6;optix>tkvRI+DADRI;M;25;RF;1	12;0	284444444444444;1	11;0	248888888888889;6	39;1	40444444444444;1	35888888888889;1	64857257740249;21	622326551904;0	743691182001432;-0	904881395401058;-0	0164857257740229;0	0134618072337137;-0	299475330077366
TkvRNAi	DADRNAi_M_25_RF_7;optix>tkvRI+DADRI;M;25;RF;1	1;0	395555555555556;1	14;0	444444444444444;7	36;1	49555555555556;1	58444444444444;2	88600288600288;20	9239130434783;2	93250581846392;0	0465029324610389;0	028860028860026;0	0134618072337137;0	153982216263123
TkvRNAi	DADRNAi_M_25_RF_8;optix>tkvRI+DADRI;M;25;RF;1	01;0	231111111111111;0	94;0	244444444444444;5	94;1	24111111111111;1	18444444444444;2	33623453962437;20	4171343060232;1	57209879822456;-0	764135741399809;-0	0233623453962451;0	0134618072337137;-0	368241526299588
TkvRNAi	DADRNAi_M_25_RF_9;optix>tkvRI+DADRI;M;25;RF;0	96;0	271111111111111;0	99;0	271111111111111;5	44;1	23111111111111;1	26111111111111;1	2037449843959;22	906454248366;5	0659939788096;3	8622489944137;0	012037449843959;0	0134618072337137;-0	142435738975472
TkvRNAi	DADRNAi_M_25_RF_10;optix>tkvRI+DADRI;M;25;RF;1	01;0	293333333333333;1	02;0	262222222222222;6	42;1	30333333333333;1	28222222222222;0	816501933820368;20	1367255105573;0	863040976354741;0	046539042534373;-0	00816501933820331;0	0134618072337137;-0	21626826571917
TkvRNAi	DADRNAi_M_25_RF_11;optix>tkvRI+DADRI;M;25;RF;1	04;0	346666666666667;1	12;0	248888888888889;6	62;1	38666666666667;1	36888888888889;0	645161290322577;20	8123531386371;4	27553276401581;3	63037147369323;-0	00645161290322666;0	0134618072337137;-0	199134201369404
TkvRNAi	DADRNAi_M_25_RF_12;optix>tkvRI+DADRI;M;25;RF;1	12;0	377777777777778;1	13;0	311111111111111;6	67;1	49777777777778;1	44111111111111;1	9281663516068;22	0306513409962;1	67467635175397;-0	253489999852829;-0	0192816635160692;0	0134618072337137;-0	327434707497829
TkvRNAi	DADRNAi_M_25_RF_13;optix>tkvRI+DADRI;M;25;RF;1	14;0	346666666666667;1	17;0	386666666666667;6	6;1	48666666666667;1	55666666666667;2	30010952902519;23	0555555555556;7	85671120258955;5	55660167356436;0	0230010952902519;0	0134618072337137;0	95392880565382
TkvRNAi	DADRNAi_M_25_RF_14;optix>tkvRI+DADRI;M;25;RF;1	05;0	297777777777778;1	06;0	32;6	11;1	34777777777778;1	38;1	18126272912424;22	3222404073468;7	13713569800177;5	95587296887753;0	0118126272912415;0	0134618072337137;-0	164917994247225
TkvRNAi	DADRNAi_M_25_RF_15;optix>tkvRI+DADRI;M;25;RF;1	01;0	24;0	99;0	297777777777778;5	98;1	25;1	28777777777778;1	48861646234676;21	2188777406169;4	44189743607598;2	95328097372922;0	0148861646234684;0	0134618072337137;0	142435738975472
TkvRNAi	DADRNAi_M_25_RF_16;optix>tkvRI+DADRI;M;25;RF;1	09;0	284444444444444;1	09;0	271111111111111;6	56;1	37444444444444;1	36111111111111;0	487408610885462;20	85027100271;3	69782660702987;3	21041799614441;-0	00487408610885332;0	0134618072337137;-0	18335893342567
TkvRNAi	DADRNAi_M_25_RF_17;optix>tkvRI+DADRI;M;25;RF;0	97;0	222222222222222;1;0	262222222222222;6	17;1	19222222222222;1	26222222222222;2	8519692168402;19	8901494687556;5	04386841013511;2	19189919329491;0	0285196921684019;0	0134618072337137;0	150578849346882
TkvRNAi	DADRNAi_M_25_RF_18;optix>tkvRI+DADRI;M;25;RF;1	03;0	244444444444444;1	07;0	262222222222222;6	51;1	27444444444444;1	33222222222222;2	21653878942882;20	0204813108039;1	16487131627367;-1	05166747315515;0	022165387894289;0	0134618072337137;0	870358066057534
optix>DADRI_F_25_RF_1;optix>DADRI;F;25;RF;1	55;0	2;1	58;0	28;8	39;1	75;1	86;3	04709141274238;21	5137067938021;4	39858309911116;1	35149168636878;0	0304709141274238;0	00591715976331362;0	245537543641102
optix>DADRI_F_25_RF_2;optix>DADRI;F;25;RF;1	44;0	27;1	33;0	32;7	53;1	71;1	65;1	78571428571428;22	3107569721116;1	03386723850827;-0	751847047206014;-0	0178571428571428;0	00591715976331362;-0	237743026204565
optix>DADRI_F_25_RF_3;optix>DADRI;F;25;RF;1	62;0	19;1	41;0	3;8	13;1	81;1	71;2	84090909090909;21	6482164821648;6	2036419594768;3	36273286856771;-0	0284090909090909;0	00591715976331362;-0	343262506724045
optix>DADRI_F_25_RF_4;optix>DADRI;F;25;RF;1	56;0	24;1	43;0	27;7	64;1	8;1	7;2	85714285714286;22	9057591623037;0	998772373865205;-1	85837048327765;-0	0285714285714286;0	00591715976331362;-0	344885883347422
optix>DADRI_F_25_RF_5;optix>DADRI;F;25;RF;1	53;0	28;1	58;0	31;8	34;1	81;1	89;2	16216216216216;22	1822541966427;0	214775368501572;-1	94738679366059;0	0216216216216216;0	00591715976331362;0	157044618583079
optix>DADRI_F_25_RF_6;optix>DADRI;F;25;RF;1	5;0	33;1	48;0	32;8	11;1	83;1	8;0	826446280991736;22	3797780517879;2	33438485804415;1	50793857705242;-0	0082644628099173;0	00591715976331362;-0	141816225732309
optix>DADRI_F_25_RF_7;optix>DADRI;F;25;RF;1	54;0	37;1	51;0	32;8	02;1	91;1	83;2	13903743315508;23	3167082294264;3	33431949420905;1	19528206105397;-0	0213903743315508;0	00591715976331362;-0	273075340948644
optix>DADRI_F_25_RF_8;optix>DADRI;F;25;RF;1	57;0	3;1	51;0	35;8	02;1	87;1	86;0	268096514745315;23	2543640897756;5	21802419848813;4	94992768374281;-0	00268096514745311;0	00591715976331362;-0	859812491076673
optix>DADRI_F_25_RF_9;optix>DADRI;F;25;RF;1	42;0	24;1	42;0	26;7	3;1	66;1	68;0	598802395209581;22	8767123287671;2	93195025014509;2	33314785493551;0	00598802395209587;0	00591715976331362;7	8.64189e+06
optix>DADRI_F_25_RF_10;optix>DADRI;F;25;RF;1	5;0	41;1	4;0	25;7	78;1	91;1	65;7	30337078651686;22	879177377892;3	41763738762374;-3	88573339889312;-0	0730337078651685;0	00591715976331362;-0	789508676284821
optix>DADRI_F_25_RF_11;optix>DADRI;F;25;RF;1	35;0	29;1	56;0	31;7	85;1	64;1	87;6	55270655270655;22	3566878980892;5	18116429759043;-1	37154225511612;0	0655270655270656;0	00591715976331362;0	596099057637519
optix>DADRI_F_25_RF_12;optix>DADRI;F;25;RF;1	44;0	27;1	43;0	3;7	84;1	71;1	73;0	58139534883721;21	9387755102041;0	607713427555319;0	0263180787181092;0	00581395348837207;0	00591715976331362;-0	103206274941557
optix>DADRI_F_25_RF_13;optix>DADRI;F;25;RF;1	41;0	25;1	46;0	22;7	73;1	66;1	68;0	598802395209581;21	6041397153946;4	03301780987844;3	43421541466886;0	00598802395209581;0	00591715976331362;7	8.64189e+07
optix>DADRI_F_25_RF_14;optix>DADRI;F;25;RF;1	35;0	3;1	53;0	31;7	73;1	65;1	84;5	44412607449857;22	5743855109961;1	03279827741434;-4	41132779708423;0	0544412607449857;0	00591715976331362;0	485241009816721
optix>DADRI_F_25_RF_15;optix>DADRI;F;25;RF;1	37;0	31;1	4;0	3;7	51;1	68;1	7;0	591715976331355;22	5033288948069;0	831324026687005;0	23960805035565;0	00591715976331362;0	00591715976331362;0
optix>DADRI_F_25_RF_16;optix>DADRI;F;25;RF;1	52;0	28;1	52;0	34;7	53;1	8;1	86;1	63934426229508;24	3027888446215;1	82624855271991;0	186904290424834;0	0163934426229508;0	00591715976331362;0	104762828596372
optix>DADRI_F_25_RF_17;optix>DADRI;F;25;RF;1	62;0	38;1	65;0	38;8	6;2;2	03;0	744416873449127;23	4302325581395;0	630893294199102;-0	113523579250025;0	00744416873449129;0	00591715976331362;0	152700897117767
optix>DADRI_F_25_RF_18;optix>DADRI;F;25;RF;1	65;0	36;1	8;0	33;8	44;2	01;2	13;2	89855072463768;24	5260663507109;1	37955083537769;-1	51899988925999;0	0289855072463769;0	00591715976331362;0	230683474830632
optix>DADRI_F_25_RF_19;optix>DADRI;F;25;RF;1	38;0	34;1	5;0	35;7	89;1	72;1	85;3	64145658263306;22	6235741444867;5	8440451430325;2	20258856039944;0	0364145658263305;0	00591715976331362;0	304974060630169
optix>DADRI_F_25_RF_20;optix>DADRI;F;25;RF;1	54;0	44;1	59;0	31;8	42;1	98;1	9;2	06185567010309;23	0403800475059;0	384957913183366;-1	67689775691972;-0	0206185567010309;0	00591715976331362;-0	265357164643445
optix>DADRI_F_25_RF_21;optix>DADRI;F;25;RF;1	58;0	41;1	56;0	41;8	22;1	99;1	97;0	505050505050506;24	0875912408759;1	20412030889424;0	699069803843737;-0	00505050505050505;0	00591715976331362;-0	109676648138187
optix>DADRI_M_25_RF_1;optix>DADRI;M;25;RF;1	17;0	19;1	2;0	21;7	06;1	36;1	41;1	80505415162455;19	6175637393768;0	363696736068251;-1	4413574155563;0	0180505415162454;-0	0120481927710844;0	300987342873298
optix>DADRI_M_25_RF_2;optix>DADRI;M;25;RF;1	32;0	23;1	37;0	28;7;1	55;1	65;3	125;22	8571428571429;0	507614213197968;-2	61738578680203;0	0312499999999999;-0	0120481927710844;0	432981927710843
optix>DADRI_M_25_RF_3;optix>DADRI;M;25;RF;1	4;0	12;1	2;0	25;6	79;1	52;1	45;2	35690235690236;21	8703976435935;5	14909046088108;2	79218810397872;-0	0235690235690236;-0	0120481927710844;-0	115208307979393
optix>DADRI_M_25_RF_4;optix>DADRI;M;25;RF;1	16;0	2;1	24;0	26;6	13;1	36;1	5;4	8951048951049;23	3278955954323;4	9921255905807;0	0970206954758019;0	048951048951049;-0	0120481927710844;0	609992417221334
optix>DADRI_M_25_RF_5;optix>DADRI;M;25;RF;1	23;0	21;1	21;0	17;6	35;1	44;1	38;2	12765957446809;22	2047244094488;0	442833929489211;-1	68482564497888;-0	0212765957446808;-0	0120481927710844;-0	922840297359644
optix>DADRI_M_25_RF_6;optix>DADRI;M;25;RF;1	36;0	15;1	22;0	23;7	1;1	51;1	45;2	02702702702703;20	8450704225352;5	23119676813421;3	20416974110718;-0	0202702702702703;-0	0120481927710844;-0	822207749918591
optix>DADRI_M_25_RF_7;optix>DADRI;M;25;RF;1	25;0	2;1	24;0	22;6	53;1	45;1	46;0	343642611683849;22	2817764165391;0	483845148897288;0	140202537213439;0	0034364261168385;-0	0120481927710844;0	154846188879229
optix>DADRI_M_25_RF_8;optix>DADRI;M;25;RF;1	35;0	21;1	21;0	23;6	78;1	56;1	44;4;22	1238938053097;0	901926707218409;-3	09807329278159;-0	0399999999999999;-0	0120481927710844;-0	279518072289156
optix>DADRI_M_25_RF_9;optix>DADRI;M;25;RF;1	2;0	26;1	13;0	2;6	56;1	46;1	33;4	65949820788531;21	265243902439;7	9739165076636;3	31441829977829;-0	046594982078853;-0	0120481927710844;-0	345467893077687
optix>DADRI_M_25_RF_10;optix>DADRI;M;25;RF;1	3;0	27;1	25;0	2;6	6;1	57;1	45;3	97350993377484;22	8787878787879;0	489798203140307;-3	48371173063453;-0	0397350993377485;-0	0120481927710844;-0	276869065666641
optix>DADRI_M_25_RF_11;optix>DADRI;M;25;RF;1	44;0	24;1	44;0	2;7	2;1	68;1	64;1	20481927710843;23	0555555555556;3	42867294368448;2	22385366657605;-0	0120481927710844;-0	0120481927710844;0
optix>DADRI_M_25_RF_12;optix>DADRI;M;25;RF;1	23;0	26;1	24;0	27;6	6;1	49;1	51;0	666666666666667;22	7272727272727;1	37962091128669;0	712954244620021;0	00666666666666662;-0	0120481927710844;0	18714859437751
optix>DADRI_M_25_RF_13;optix>DADRI;M;25;RF;1	21;0	24;1	15;0	22;6	13;1	45;1	37;2	83687943262412;23	0016313213703;1	48652354950506;-1	35035588311906;-0	028368794326241;-0	0120481927710844;-0	163206015551567
optix>DADRI_M_25_RF_14;optix>DADRI;M;25;RF;1	27;0	23;1	23;0	21;7;1	5;1	44;2	04081632653061;21;4	22380691168405;2	18299058515344;-0	0204081632653061;-0	0120481927710844;-0	835997049422176
optix>DADRI_M_25_RF_15;optix>DADRI;M;25;RF;1	2;0	17;1	28;0	15;6	81;1	37;1	43;2	14285714285714;20	5580029368576;4	56813819577735;2	42528105292021;0	0214285714285713;-0	0120481927710844;0	334767641996557
optix>DADRI_M_25_RF_17;optix>DADRI;M;25;RF;1	33;0	16;1	32;0	17;6	89;1	49;1	49;0;21	6255442670537;0	457500601974481;0	457500601974481;0;-0	0120481927710844;0	120481927710844
optix>DADRI_M_25_RF_18;optix>DADRI;M;25;RF;1	24;0	21;1	21;0	24;6	28;1	45;1	45;0;23	0891719745223;1	95160031225605;1	95160031225605;0;-0	0120481927710844;0	120481927710844
optix>DADRI_M_25_RF_19;optix>DADRI;M;25;RF;1	31;0	2;1	35;0	17;7	01;1	51;1	52;0	33003300330033;21	6119828815977;4	34706730793908;4	01703430463875;0	00330033003300327;-0	0120481927710844;0	153485228040876
optix>DADRI_M_25_RF_20;optix>DADRI;M;25;RF;1	43;0	23;1	34;0	28;7	21;1	66;1	62;1	21951219512195;22	746185852982;2	3696682464455;1	15015605132355;-0	0121951219512194;-0	0120481927710844;-0	146929180135058
optix>tkvRI+RHGRI_F_25_RF_1;optix>tkvRI+RHGRI;F;25;RF;1	53;0	31;1	33;0	33;7	63;1	84;1	66;5	14285714285714;22	9357798165138;3	50702352036196;-1	63583362249518;-0	0514285714285715;-0	00731299991210336;-0	441155715164681
optix>tkvRI+RHGRI_F_25_RF_2;optix>tkvRI+RHGRI;F;25;RF;1	47;0	37;1	51;0	33;7	89;1	84;1	84;6	03382078600629e-15;23	3206590621039;4	29070530441414;4	29070530441414;0;-0	00731299991210336;0	731299991210336
optix>tkvRI+RHGRI_F_25_RF_3;optix>tkvRI+RHGRI;F;25;RF;1	58;0	32;1	35;0	46;8	14;1	9;1	81;2	42587601078167;22	7886977886978;1	70843645625586;-0	717439554525809;-0	0242587601078167;-0	00731299991210336;-0	169457601957134
optix>tkvRI+RHGRI_F_25_RF_4;optix>tkvRI+RHGRI;F;25;RF;1	3;0	26;1	17;0	37;7	01;1	56;1	54;0	645161290322581;22	1112696148359;0	000389764776958433;-0	644771525545623;-0	00645161290322584;-0	00731299991210336;0	861387008877528
optix>tkvRI+RHGRI_F_25_RF_5;optix>tkvRI+RHGRI;F;25;RF;1	47;0	32;1	41;0	33;7	67;1	79;1	74;1	41643059490085;23	0117340286832;0	40665125476979;-1	00977934013106;-0	0141643059490085;-0	00731299991210336;-0	685130603690516
optix>tkvRI+RHGRI_F_25_RF_6;optix>tkvRI+RHGRI;F;25;RF;1	53;0	38;1	57;0	4;8	14;1	91;1	97;1	54639175257732;23	8329238329238;1	07309318206452;-0	473298570512798;0	0154639175257732;-0	00731299991210336;0	227769174378765
optix>tkvRI+RHGRI_F_25_RF_7;optix>tkvRI+RHGRI;F;25;RF;1	73;0	26;1	87;0	54;8	98;1	99;2	41;9	54545454545455;24	4988864142539;9	33666419656407;-0	208790348890478;0	0954545454545455;-0	00731299991210336;0	102767545366649
optix>tkvRI+RHGRI_F_25_RF_8;optix>tkvRI+RHGRI;F;25;RF;1	56;0	29;1	4;0	42;7	81;1	85;1	82;0	8174386920981;23	4955185659411;3	72698219449095;2	90954350239285;-0	00817438692098089;-0	00731299991210336;-0	861387008877527
optix>tkvRI+RHGRI_F_25_RF_9;optix>tkvRI+RHGRI;F;25;RF;1	48;0	26;1	3;0	38;7	92;1	74;1	68;1	75438596491228;21	5909090909091;4	77941176470588;3	0250257997936;-0	0175438596491228;-0	00731299991210336;-0	102308597370194
optix>tkvRI+RHGRI_F_25_RF_10;optix>tkvRI+RHGRI;F;25;RF;1	47;0	37;1	52;0	38;7	84;1	84;1	9;1	60427807486631;23	8520408163265;2	60513719902079;1	00085912415448;0	0160427807486631;-0	00731299991210336;0	233557806607665
optix>tkvRI+RHGRI_F_25_RF_11;optix>tkvRI+RHGRI;F;25;RF;1	42;0	41;1	46;0	32;8	33;1	83;1	78;1	38504155124653;21	6686674669868;6	03903336723328;4	65399181598675;-0	0138504155124654;-0	00731299991210336;-0	653741560036202
optix>tkvRI+RHGRI_F_25_RF_12;optix>tkvRI+RHGRI;F;25;RF;1	48;0	39;1	47;0	41;8	34;1	87;1	88;0	266666666666661;22	4820143884892;2	00495635970108;1	73828969303442;0	00266666666666661;-0	00731299991210336;0	997966657876997
optix>tkvRI+RHGRI_F_25_RF_13;optix>tkvRI+RHGRI;F;25;RF;1	04;0	26;0	93;0	24;5	65;1	3;1	17;5	26315789473685;21	858407079646;5	9340816108176;0	670923716080747;-0	0526315789473685;-0	00731299991210336;-0	453185790352651
optix>tkvRI+RHGRI_F_25_RF_14;optix>tkvRI+RHGRI;F;25;RF;1	53;0	46;1	53;0	45;7	96;1	99;1	98;0	251889168765743;24	9371859296482;5	18497757847533;4	93308840970959;-0	00251889168765746;-0	00731299991210336;0	479410822444591
optix>tkvRI+RHGRI_F_25_RF_15;optix>tkvRI+RHGRI;F;25;RF;1	56;0	32;1	47;0	44;8	22;1	88;1	91;0	791556728232185;23	0535279805353;1	42108473824312;0	629528010010935;0	00791556728232194;-0	00731299991210336;0	152285671944253
optix>tkvRI+RHGRI_F_25_RF_16;optix>tkvRI+RHGRI;F;25;RF;1	44;0	33;1	43;0	37;8	06;1	77;1	8;0	840336134453776;22	1464019851117;0	818941740569439;-0	0213943938843371;0	00840336134453783;-0	00731299991210336;0	157163612566412
optix>tkvRI+RHGRI_F_25_RF_17;optix>tkvRI+RHGRI;F;25;RF;1	37;0	34;1	42;0	36;7	99;1	71;1	78;2	00573065902578;21	8397997496871;5	75777630708141;3	75204564805563;0	0200573065902578;-0	00731299991210336;0	273703065023612
optix>tkvRI+RHGRI_F_25_RF_18;optix>tkvRI+RHGRI;F;25;RF;1	36;0	26;1	3;0	29;7	49;1	62;1	59;0	934579439252337;21	4285714285714;1	69487624987055;0	760296810618211;-0	00934579439252335;-0	00731299991210336;-0	203279448041999
optix>tkvRI+RHGRI_F_25_RF_19;optix>tkvRI+RHGRI;F;25;RF;1	37;0	33;1	29;0	3;7	39;1	7;1	59;3	34346504559271;22	2598105548038;1	47631648858174;-1	86714855701097;-0	033434650455927;-0	00731299991210336;-0	261216505438236
optix>tkvRI+RHGRI_F_25_RF_20;optix>tkvRI+RHGRI;F;25;RF;1	42;0	31;1	32;0	31;7	66;1	73;1	63;2	97619047619047;21	9321148825065;4	61327178743777;1	6370813112473;-0	0297619047619048;-0	00731299991210336;-0	224489048498014
optix>tkvRI+RHGRI_M_25_RF_1;optix>tkvRI+RHGRI;M;25;RF;1	33;0	27;1	34;0	26;6	79;1	6;1	6;0;23	5640648011782;4	61513035574103;4	61513035574103;0;0;0
optix>tkvRI+RHGRI_M_25_RF_2;optix>tkvRI+RHGRI;M;25;RF;1	28;0	28;1	26;0	32;6	7;1	56;1	58;0	636942675159236;23	4328358208955;1	39945068290951;0	762508007750279;0	0063694267515924;0;0	63694267515924
optix>tkvRI+RHGRI_M_25_RF_3;optix>tkvRI+RHGRI;M;25;RF;1	32;0	26;1	3;0	29;6	61;1	58;1	59;0	315457413249212;23	9788199697428;0	0191295605094744;-0	296327852739738;0	00315457413249214;0;0	315457413249214
optix>tkvRI+RHGRI_M_25_RF_4;optix>tkvRI+RHGRI;M;25;RF;1	23;0	22;1	08;0	33;6	18;1	45;1	41;1	39860139860139;23	1391585760518;0	645037680418951;-0	753563718182439;-0	013986013986014;0;-0	13986013986014
optix>tkvRI+RHGRI_M_25_RF_5;optix>tkvRI+RHGRI;M;25;RF;1	38;0	32;1	24;0	47;7	07;1	7;1	71;0	29325513196481;24	1159830268741;0	589578040109109;0	296322908144299;0	00293255131964815;0;0	293255131964815
optix>tkvRI+RHGRI_M_25_RF_6;optix>tkvRI+RHGRI;M;25;RF;1	27;0	27;1	32;0	33;6	82;1	54;1	65;3	44827586206897;23	3870967741935;1	31808007958219;-2	13019578248678;0	0344827586206897;0;0	344827586206897
optix>tkvRI+RHGRI_M_25_RF_7;optix>tkvRI+RHGRI;M;25;RF;1	25;0	28;1	21;0	28;6	62;1	53;1	49;1	32450331125828;22	809667673716;0	162109586080185;-1	1623937251781;-0	0132450331125828;0;-0	132450331125828
optix>tkvRI+RHGRI_M_25_RF_8;optix>tkvRI+RHGRI;M;25;RF;1	35;0	23;1	1;0	36;6	55;1	58;1	46;3	94736842105263;23	206106870229;3	22304916691598;-0	724319254136651;-0	0394736842105263;0;-0	394736842105263
optix>tkvRI+RHGRI_M_25_RF_9;optix>tkvRI+RHGRI;M;25;RF;1	29;0	27;1	25;0	3;6	52;1	56;1	55;0	321543408360129;23	8496932515337;3	56525966302245;3	24371625466232;-0	00321543408360133;0;-0	321543408360133
optix>tkvRI+RHGRI_M_25_RF_10;optix>tkvRI+RHGRI;M;25;RF;1	41;0	29;1	41;0	22;6	95;1	7;1	63;2	1021021021021;23	9568345323741;1	40597945284545;-0	696122649256653;-0	021021021021021;0;-0	21021021021021
optix>tkvRI+RHGRI_M_25_RF_11;optix>tkvRI+RHGRI;M;25;RF;1	05;0	38;1	08;0	37;6	44;1	43;1	45;0	694444444444445;22	360248447205;3	03788640233022;2	34344195788577;0	00694444444444441;0;0	694444444444441
optix>tkvRI+RHGRI_M_25_RF_12;optix>tkvRI+RHGRI;M;25;RF;1	35;0	34;1	34;0	38;6	71;1	69;1	72;0	879765395894429;25	4098360655738;15	3126031251628;14	4328377292684;0	00879765395894433;0;0	879765395894433
optix>tkvRI+RHGRI_M_25_RF_13;optix>tkvRI+RHGRI;M;25;RF;1	22;0	4;1	15;0	41;6	68;1	62;1	56;1	8867924528302;23	8023952095808;0	35668592253713;-1	53010653029307;-0	0188679245283019;0;-0	188679245283019
optix>tkvRI+RHGRI_M_25_RF_14;optix>tkvRI+RHGRI;M;25;RF;1	23;0	32;1	24;0	39;6	59;1	55;1	63;2	51572327044025;24	1274658573596;1	62880977194843;-0	886913498491821;0	0251572327044025;0;0	251572327044025
optix>tkvRI+RHGRI_M_25_RF_15;optix>tkvRI+RHGRI;M;25;RF;1	26;0	38;1	24;0	39;6	85;1	64;1	63;0	305810397553524;23	8686131386861;3	45789372532981;3	15208332777628;-0	00305810397553516;0;-0	305810397553516
optix>tkvRI+RHGRI_M_25_RF_16;optix>tkvRI+RHGRI;M;25;RF;1	34;0	32;1	18;0	26;6	81;1	66;1	44;7	09677419354839;22	7606461086637;4	31596596907408;-2	78080822447431;-0	0709677419354838;0;-0	709677419354838
optix>tkvRI+RHGRI_M_25_RF_17;optix>tkvRI+RHGRI;M;25;RF;0	89;0	2;0	91;0	24;5	79;1	09;1	15;2	67857142857142;19	3436960276339;10	2041518325508;7	52558040397937;0	0267857142857142;0;0	267857142857142
optix>tkvRI+RHGRI_M_25_RF_18;optix>tkvRI+RHGRI;M;25;RF;0	92;0	29;0	97;0	28;5	79;1	21;1	25;1	6260162601626;21	2435233160622;4	15930026984274;2	53328400968014;0	0162601626016261;0;0	162601626016261
optix>tkvRI+RHGRI_M_25_RF_19;optix>tkvRI+RHGRI;M;25;RF;1	33;0	15;1	08;0	22;6	42;1	48;1	3;6	47482014388489;21	6510903426791;6	97028603165786;0	495465887772974;-0	0647482014388488;0;-0	647482014388488
optix>tkvRI+RHGRI_M_25_RF_20;optix>tkvRI+RHGRI;M;25;RF;1	15;0	28;1	12;0	28;6	46;1	43;1	4;1	06007067137809;21	9040247678019;7	50022155045935;6	44015087908126;-0	010600706713781;0;-0	10600706713781
optix>tkvRI+RHGRI_M_25_RF_21;optix>tkvRI+RHGRI;M;25;RF;1	08;0	28;1	08;0	3;6	33;1	36;1	38;0	729927007299271;21	6429699842022;2	91862596636647;2	1886989590672;0	00729927007299262;0;0	729927007299262
BAR_F_25_RF_7;BAR;F;25;RF;1	07;0	14;1	07;0	15;7	44;1	21;1	22;0	411522633744856;16	3306451612903;0	03945362066944;-0	372069013075416;0	00411522633744862;0	00787401574803161;-0	375878941058298
BAR_F_25_RF_8;BAR;F;25;RF;1	21;0	1;1	26;0	12;7	77;1	31;1	38;2	60223048327137;17	3101673101673;7	13397399660825;4	53174351333688;0	0260223048327137;0	00787401574803161;0	181482890846821
BAR_F_25_RF_9;BAR;F;25;RF;1	01;0	14;0	89;0	11;7	41;1	15;1;6	97674418604651;14	5074224021592;17	5425684703932;10	5658242843467;-0	0697674418604651;0	00787401574803161;-0	776414576084967
BAR_F_25_RF_10;BAR;F;25;RF;1	07;0	19;1	12;0	2;8	07;1	26;1	32;2	32558139534884;15	9851301115242;1	90872314967809;-0	416858245670749;0	0232558139534884;0	00787401574803161;0	153817982054568
BAR_F_25_RF_11;BAR;F;25;RF;1	01;0	18;1;0	15;7	82;1	19;1	15;1	70940170940171;14	9616368286445;9	68987845052823;7	98047674112652;-0	0170940170940171;0	00787401574803161;-0	249680328420487
BAR_F_25_RF_12;BAR;F;25;RF;1	06;0	22;1	42;0	19;7	72;1	28;1	61;11	4186851211073;18	7176165803109;15	8399651150115;4	42127999390415;0	114186851211073;0	00787401574803161;0	106312835463041
BAR_F_25_RF_13;BAR;F;25;RF;1	1;0	24;1	66;0	14;8	25;1	34;1	8;14	6496815286624;19	030303030303;16	5763813651138;1	92669983645136;0	146496815286624;0	00787401574803161;0	138622799538593
BAR_F_25_RF_14;BAR;F;25;RF;0	92;0	19;0	92;0	22;5	77;1	11;1	14;1	33333333333333;19	4974003466205;8	74314239114318;7	40980905780985;0	0133333333333333;0	00787401574803161;0	545931758530166
BAR_F_25_RF_15;BAR;F;25;RF;1	08;0	16;1	21;0	17;7	85;1	24;1	38;5	34351145038168;16	687898089172;7	91788856304985;2	57437711266817;0	0534351145038167;0	00787401574803161;0	455610987557851
BAR_F_25_RF_16;BAR;F;25;RF;1	36;0	26;1	29;0	23;7	94;1	62;1	52;3	18471337579618;19	7732997481108;10	1617687532491;6	97705537745295;-0	0318471337579619;0	00787401574803161;-0	397211495059935
BAR_F_25_RF_11;BAR;F;25;RF;1	24;0	19;1	15;0	24;7	89;1	43;1	39;1	41843971631206;17	8707224334601;7	32710845396837;5	90866873765631;-0	0141843971631206;0	00787401574803161;-0	220584129111522
BAR_F_25_RF_12;BAR;F;25;RF;1	15;0	13;1	18;0	11;8	13;1	28;1	29;0	389105058365768;15	8056580565806;0	224171974049493;-0	164933084316275;0	00389105058365762;0	00787401574803161;-0	398296516437399
BAR_F_25_RF_13;BAR;F;25;RF;1	27;0	15;1	31;0	17;7	95;1	42;1	48;2	06896551724138;18	2389937106918;4	9516064999247;2	88264098268332;0	0206896551724138;0	00787401574803161;0	128156394243822
BAR_F_25_RF_14;BAR;F;25;RF;1;0	1;0	96;0	07;7	26;1	1;1	03;3	28638497652582;14	6694214876033;13	6652412625211;10	3788562859953;-0	0328638497652582;0	00787401574803161;-0	407378655132898
BAR_F_25_RF_15;BAR;F;25;RF;1	09;0	09;1	26;0	13;7	84;1	18;1	39;8	17120622568093;16	390306122449;0	727417008332242;-7	44378921734869;0	0817120622568092;0	00787401574803161;0	738380465087776
BAR_F_25_RF_16;BAR;F;25;RF;1	28;0	08;1	22;0	1;7	56;1	36;1	32;1	49253731343284;17	7248677248677;6	86378035902852;5	37124304559568;-0	0149253731343283;0	00787401574803161;-0	227993888823599
BAR_F_25_RF_17;BAR;F;25;RF;1	32;0	15;1	19;0	16;7	87;1	47;1	35;4	25531914893617;17	9161372299873;5	00157447255169;0	746255323615523;-0	0425531914893617;0	00787401574803161;-0	504272072373933
BAR_F_25_RF_18;BAR;F;25;RF;1	02;0	09;0	83;0	11;7	21;1	11;0	94;8	29268292682928;14	2163661581137;7	16868001058108;-1	1240029162482;-0	0829268292682928;0	00787401574803161;-0	908008450163244
BAR_F_25_RF_19;BAR;F;25;RF;0	97;0	11;1	09;0	13;7	2;1	08;1	22;6	08695652173913;15	9722222222222;2	05072854830005;-4	03622797343908;0	0608695652173913;0	00787401574803161;0	529955494693597
BAR_F_25_RF_20;BAR;F;25;RF;0	99;0	12;1	05;0	15;7	11;1	11;1	2;3	8961038961039;16	2447257383966;3	56144291149104;-0	334660984612861;0	0389610389610389;0	00787401574803161;0	310870232130073
BAR_F_25_RF_21;BAR;F;25;RF;1	12;0	14;1	14;0	14;7	69;1	26;1	28;0	787401574803133;16	5149544863459;1	22408289638909;0	43668132158596;0	00787401574803161;0	00787401574803161;0
BAR_F_25_RF_7;BAR;M;25;RF;1	07;0	14;1	07;0	15;7	44;1	21;1	22;0	411522633744856;16	3306451612903;10	8833649193177;10	4718422855729;0	00411522633744862;0	00787401574803161;-0	375878941058298
BAR_F_25_RF_8;BAR;M;25;RF;1	21;0	1;1	26;0	12;7	77;1	31;1	38;2	60223048327137;17	3101673101673;8	25803740281572;5	65580691954435;0	0260223048327137;0	00787401574803161;0	181482890846821
BAR_F_25_RF_9;BAR;M;25;RF;1	01;0	14;0	89;0	11;7	41;1	15;1;6	97674418604651;14	5074224021592;9	67075047278963;2	69400628674312;-0	0697674418604651;0	00787401574803161;-0	776414576084967
BAR_F_25_RF_10;BAR;M;25;RF;1	07;0	19;1	12;0	2;8	07;1	26;1	32;2	32558139534884;15	9851301115242;1	51382027165224;-0	811761123696598;0	0232558139534884;0	00787401574803161;0	153817982054568
BAR_F_25_RF_11;BAR;M;25;RF;1	01;0	18;1;0	15;7	82;1	19;1	15;1	70940170940171;14	9616368286445;2	99314821492969;1	28374650552798;-0	0170940170940171;0	00787401574803161;-0	249680328420487
BAR_F_25_RF_12;BAR;M;25;RF;1	06;0	22;1	42;0	19;7	72;1	28;1	61;11	4186851211073;18	7176165803109;7	37689009651182;-4	04179502459548;0	114186851211073;0	00787401574803161;0	106312835463041
BAR_F_25_RF_13;BAR;M;25;RF;1	1;0	24;1	66;0	14;8	25;1	34;1	8;14	6496815286624;19	030303030303;13	6408243375859;-1	00885719107653;0	146496815286624;0	00787401574803161;0	138622799538593
BAR_F_25_RF_14;BAR;M;25;RF;0	92;0	19;0	92;0	22;5	77;1	11;1	14;1	33333333333333;19	4974003466205;12	9807174404826;11	6473841071493;0	0133333333333333;0	00787401574803161;0	545931758530166
BAR_F_25_RF_15;BAR;M;25;RF;1	08;0	16;1	21;0	17;7	85;1	24;1	38;5	34351145038168;16	687898089172;7	91788856304985;2	57437711266817;0	0534351145038167;0	00787401574803161;0	455610987557851
BAR_F_25_RF_16;BAR;M;25;RF;1	36;0	26;1	29;0	23;7	94;1	62;1	52;3	18471337579618;19	7732997481108;8	19858841395019;5	013875038154;-0	0318471337579619;0	00787401574803161;-0	397211495059935
BAR_F_25_RF_11;BAR;M;25;RF;1	24;0	19;1	15;0	24;7	89;1	43;1	39;1	41843971631206;17	8707224334601;6	73063610901074;5	31219639269868;-0	0141843971631206;0	00787401574803161;-0	220584129111522
BAR_F_25_RF_12;BAR;M;25;RF;1	15;0	13;1	18;0	11;8	13;1	28;1	29;0	389105058365768;15	8056580565806;2	3071377072819;1	91803264891613;0	00389105058365762;0	00787401574803161;-0	398296516437399
BAR_F_25_RF_13;BAR;M;25;RF;1	27;0	15;1	31;0	17;7	95;1	42;1	48;2	06896551724138;18	2389937106918;9	07192194656204;7	00295642932066;0	0206896551724138;0	00787401574803161;0	128156394243822
BAR_F_25_RF_14;BAR;M;25;RF;1;0	1;0	96;0	07;7	26;1	1;1	03;3	28638497652582;14	6694214876033;5	20131094092274;1	91492596439692;-0	0328638497652582;0	00787401574803161;-0	407378655132898
BAR_F_25_RF_15;BAR;M;25;RF;1	09;0	09;1	26;0	13;7	84;1	18;1	39;8	17120622568093;16	390306122449;4	31309259632842;-3	85811362935251;0	0817120622568092;0	00787401574803161;0	738380465087776
BAR_F_25_RF_16;BAR;M;25;RF;1	28;0	08;1	22;0	1;7	56;1	36;1	32;1	49253731343284;17	7248677248677;3	37091193213527;1	87837461870243;-0	0149253731343283;0	00787401574803161;-0	227993888823599
BAR_F_25_RF_17;BAR;M;25;RF;1	32;0	15;1	19;0	16;7	87;1	47;1	35;4	25531914893617;17	9161372299873;2	75089474837485;-1	50442440056132;-0	0425531914893617;0	00787401574803161;-0	504272072373933
BAR_F_25_RF_18;BAR;M;25;RF;1	02;0	09;0	83;0	11;7	21;1	11;0	94;8	29268292682928;14	2163661581137;19	209944216461;10	9172612896317;-0	0829268292682928;0	00787401574803161;-0	908008450163244
BAR_F_25_RF_19;BAR;M;25;RF;0	97;0	11;1	09;0	13;7	2;1	08;1	22;6	08695652173913;15	9722222222222;2	63514530944135;-3	45181121229778;0	0608695652173913;0	00787401574803161;0	529955494693597
BAR_F_25_RF_20;BAR;M;25;RF;0	99;0	12;1	05;0	15;7	11;1	11;1	2;3	8961038961039;16	2447257383966;6	5341081661166;2	6380042700127;0	0389610389610389;0	00787401574803161;0	310870232130073
BAR_F_25_RF_21;BAR;M;25;RF;1	12;0	14;1	14;0	14;7	69;1	26;1	28;0	787401574803133;16	5149544863459;3	20298014934767;2	41557857454454;0	00787401574803161;0	00787401574803161;0
BAR:optix>RHGRI_F_25_RF_1;BAR:optix>RHGRI;F;25;RF;1	37;0	26;1	39;0	35;7	97;1	63;1	74;3	2640949554896;21	1417816813049;0	932256059664392;-2	33183889582521;0	0326409495548962;0	00826446280991737;0	243764867449788
BAR:optix>RHGRI_F_25_RF_2;BAR:optix>RHGRI;F;25;RF;1	27;0	18;1	23;0	28;7	42;1	45;1	51;2	02702702702703;19	9460916442049;4	0681101407084;2	04108311368137;0	0202702702702703;0	00826446280991737;0	120058074603529
BAR:optix>RHGRI_F_25_RF_3;BAR:optix>RHGRI;F;25;RF;1	75;0	1;1	62;0	12;8	59;1	85;1	74;3	06406685236768;20	8963911525029;1	79490110895165;-1	26916574341603;-0	0306406685236769;0	00826446280991737;-0	389051313335943
BAR:optix>RHGRI_F_25_RF_4;BAR:optix>RHGRI;F;25;RF;1	48;0	51;1	58;0	36;8	66;1	99;1	94;1	27226463104326;22	6905311778291;1	5260566747212;0	253792043677944;-0	0127226463104326;0	00826446280991737;-0	2098710912035
BAR:optix>RHGRI_F_25_RF_5;BAR:optix>RHGRI;F;25;RF;1	22;0	3;1	48;0	29;7	99;1	52;1	77;7	59878419452888;20	5882352941176;8	16158765031536;0	562803455786483;0	0759878419452888;0	00826446280991737;0	677233791353714
BAR:optix>RHGRI_F_25_RF_6;BAR:optix>RHGRI;F;25;RF;1	31;0	27;1	42;0	31;8	4;1	58;1	73;4	53172205438066;19	702380952381;3	88794550398021;-0	643776550400451;0	0453172205438066;0	00826446280991737;0	370527577338893
BAR:optix>RHGRI_F_25_RF_7;BAR:optix>RHGRI;F;25;RF;1	69;0	17;1	54;0	36;8	49;1	86;1	9;1	06382978723404;22	1436984687868;1	91866364842712;0	854833861193083;0	0106382978723404;0	00826446280991737;0	237383506242305
BAR:optix>RHGRI_F_25_RF_8;BAR:optix>RHGRI;F;25;RF;1	95;0	1;1	69;0	34;8	62;2	05;2	03;0	490196078431373;23	6658932714617;3	61158955028722;3	12139347185585;-0	00490196078431369;0	00826446280991737;-0	131664235942311
BAR:optix>RHGRI_F_25_RF_9;BAR:optix>RHGRI;F;25;RF;1	43;0	28;1	42;0	33;8	2;1	71;1	75;1	15606936416185;21	0975609756098;2	1289838358321;0	972914471670253;0	0115606936416185;0	00826446280991737;0	329623083170114
BAR:optix>RHGRI_F_25_RF_10;BAR:optix>RHGRI;F;25;RF;1	45;0	31;1	53;0	38;8	1;1	76;1	91;4	08719346049047;22	6543209876543;3	09693866651476;-0	990254793975715;0	0408719346049046;0	00826446280991737;0	326074717949872
BAR:optix>RHGRI_F_25_RF_11;BAR:optix>RHGRI;F;25;RF;1	52;0	33;1	51;0	3;8	38;1	85;1	81;1	09289617486339;21	8377088305489;0	170915077226351;-0	921981097637039;-0	0109289617486339;0	00826446280991737;-0	191934245585513
BAR:optix>RHGRI_F_25_RF_1;BAR:optix>RHGRI;F;25;RF;1	51;0	29;1	51;0	32;8	4;1	8;1	83;0	826446280991736;21	6071428571429;6	76787259444243;5	94142631345069;0	00826446280991737;0	00826446280991737;0
BAR:optix>RHGRI_F_25_RF_2;BAR:optix>RHGRI;F;25;RF;1	61;0	28;1	82;0	14;8	49;1	89;1	96;1	81818181818181;22	6737338044759;9	34329951948746;7	52511770130565;0	0181818181818182;0	00826446280991737;0	991735537190087
BAR:optix>RHGRI_F_25_RF_3;BAR:optix>RHGRI;F;25;RF;1	82;0	13;1	76;0	17;9	21;1	95;1	93;0	515463917525779;21	0640608034745;6	31780184756076;5	80233793003498;-0	00515463917525773;0	00826446280991737;-0	134191019851751
BAR:optix>RHGRI_F_25_RF_4;BAR:optix>RHGRI;F;25;RF;1	26;0	21;1	3;0	19;7	68;1	47;1	49;0	675675675675676;19	2708333333333;8	4430190232238;7	76734334754812;0	00675675675675679;0	00826446280991737;-0	150770605316058
BAR:optix>RHGRI_F_25_RF_5;BAR:optix>RHGRI;F;25;RF;1	42;0	29;1	49;0	24;7	89;1	71;1	73;0	58139534883721;21	7997465145754;2	50777696284761;1	9263816140104;0	00581395348837215;0	00826446280991737;-0	245050932154522
BAR:optix>RHGRI_F_25_RF_6;BAR:optix>RHGRI;F;25;RF;1	36;0	32;1	35;0	25;7	58;1	68;1	6;2	4390243902439;21	6358839050132;1	57961397834901;-0	859410411894888;-0	024390243902439;0	00826446280991737;-0	326547067123564
BAR:optix>RHGRI_F_25_RF_1;BAR:optix>RHGRI;M;25;RF;1	37;0	26;1	39;0	35;7	97;1	63;1	74;3	2640949554896;21	1417816813049;0	932256059664392;-2	33183889582521;0	0326409495548962;0	00826446280991737;0	243764867449788
BAR:optix>RHGRI_F_25_RF_2;BAR:optix>RHGRI;M;25;RF;1	27;0	18;1	23;0	28;7	42;1	45;1	51;2	02702702702703;19	9460916442049;4	0681101407084;2	04108311368137;0	0202702702702703;0	00826446280991737;0	120058074603529
BAR:optix>RHGRI_F_25_RF_3;BAR:optix>RHGRI;M;25;RF;1	75;0	1;1	62;0	12;8	59;1	85;1	74;3	06406685236768;20	8963911525029;3	13731017752621;0	0732433251585278;-0	0306406685236769;0	00826446280991737;-0	389051313335943
BAR:optix>RHGRI_F_25_RF_4;BAR:optix>RHGRI;M;25;RF;1	48;0	51;1	58;0	36;8	66;1	99;1	94;1	27226463104326;22	6905311778291;4	55074110137401;3	27847647033075;-0	0127226463104326;0	00826446280991737;-0	2098710912035
BAR:optix>RHGRI_F_25_RF_5;BAR:optix>RHGRI;M;25;RF;1	22;0	3;1	48;0	29;7	99;1	52;1	77;7	59878419452888;20	5882352941176;3	54680768343295;-4	05197651109593;0	0759878419452888;0	00826446280991737;0	677233791353714
BAR:optix>RHGRI_F_25_RF_6;BAR:optix>RHGRI;M;25;RF;1	31;0	27;1	42;0	31;8	4;1	58;1	73;4	53172205438066;19	702380952381;2	54982383619443;-1	98189821818623;0	0453172205438066;0	00826446280991737;0	370527577338893
BAR:optix>RHGRI_F_25_RF_7;BAR:optix>RHGRI;M;25;RF;1	69;0	17;1	54;0	36;8	49;1	86;1	9;1	06382978723404;22	1436984687868;1	47564980021363;0	41182001297959;0	0106382978723404;0	00826446280991737;0	237383506242305
BAR:optix>RHGRI_F_25_RF_8;BAR:optix>RHGRI;M;25;RF;1	95;0	1;1	69;0	34;8	62;2	05;2	03;0	490196078431373;23	6658932714617;11	1908084351648;10	7006123567334;-0	00490196078431369;0	00826446280991737;-0	131664235942311
BAR:optix>RHGRI_F_25_RF_9;BAR:optix>RHGRI;M;25;RF;1	43;0	28;1	42;0	33;8	2;1	71;1	75;1	15606936416185;21	0975609756098;1	88972301320217;0	733653649040315;0	0115606936416185;0	00826446280991737;0	329623083170114
BAR:optix>RHGRI_F_25_RF_10;BAR:optix>RHGRI;M;25;RF;1	45;0	31;1	53;0	38;8	1;1	76;1	91;4	08719346049047;22	6543209876543;5	37978380224106;1	29259034175059;0	0408719346049046;0	00826446280991737;0	326074717949872
BAR:optix>RHGRI_F_25_RF_11;BAR:optix>RHGRI;M;25;RF;1	52;0	33;1	51;0	3;8	38;1	85;1	81;1	09289617486339;21	8377088305489;1	51033004220464;0	417433867341247;-0	0109289617486339;0	00826446280991737;-0	191934245585513
BAR:optix>RHGRI_F_25_RF_1;BAR:optix>RHGRI;M;25;RF;1	51;0	29;1	51;0	32;8	4;1	8;1	83;0	826446280991736;21	6071428571429;2	66615075636136;1	83970447536962;0	00826446280991737;0	00826446280991737;0
BAR:optix>RHGRI_F_25_RF_2;BAR:optix>RHGRI;M;25;RF;1	61;0	28;1	82;0	14;8	49;1	89;1	96;1	81818181818181;22	6737338044759;5	08043504555425;3	26225322737244;0	0181818181818182;0	00826446280991737;0	991735537190087
BAR:optix>RHGRI_F_25_RF_3;BAR:optix>RHGRI;M;25;RF;1	82;0	13;1	76;0	17;9	21;1	95;1	93;0	515463917525779;21	0640608034745;4	52627013761807;4	01080622009229;-0	00515463917525773;0	00826446280991737;-0	134191019851751
BAR:optix>RHGRI_F_25_RF_4;BAR:optix>RHGRI;M;25;RF;1	26;0	21;1	3;0	19;7	68;1	47;1	49;0	675675675675676;19	2708333333333;6	06907766503681;5	39340198936113;0	00675675675675679;0	00826446280991737;-0	150770605316058
BAR:optix>RHGRI_F_25_RF_5;BAR:optix>RHGRI;M;25;RF;1	42;0	29;1	49;0	24;7	89;1	71;1	73;0	58139534883721;21	7997465145754;5	7506868612808;5	16929151244359;0	00581395348837215;0	00826446280991737;-0	245050932154522
BAR:optix>RHGRI_F_25_RF_6;BAR:optix>RHGRI;M;25;RF;1	36;0	32;1	35;0	25;7	58;1	68;1	6;2	4390243902439;21	6358839050132;1	57961397834901;-0	859410411894888;-0	024390243902439;0	00826446280991737;-0	326547067123564
BAR:optix>DADRI_F_25_RF_17;BAR:optix>DADRI;F;25;RF;1	58;0	28;1	55;0	43;8	78;1	86;1	98;3	125;21	8678815489749;2	12271009014248;-1	00228990985752;0	0312499999999999;0;0	312499999999999
BAR:optix>DADRI_F_25_RF_1;BAR:optix>DADRI;F;25;RF;1	3;0	27;1	26;0	34;7	24;1	57;1	6;0	946372239747635;21	8922651933702;0	435988902100676;-0	510383337646959;0	00946372239747634;0;0	946372239747634
BAR:optix>DADRI_F_25_RF_2;BAR:optix>DADRI;F;25;RF;1	25;0	19;1	28;0	21;7	55;1	44;1	49;1	70648464163823;19	4039735099338;0	786346961381807;-0	920137680256422;0	0170648464163823;0;0	170648464163823
BAR:optix>DADRI_F_25_RF_3;BAR:optix>DADRI;F;25;RF;1	49;0	26;1	47;0	22;8	02;1	75;1	69;1	74418604651163;21	4463840399003;3	22005100851005;1	47586496199842;-0	0174418604651163;0;-0	174418604651163
BAR:optix>DADRI_F_25_RF_4;BAR:optix>DADRI;F;25;RF;1	64;0	36;1	48;0	32;8	5;2;1	8;5	26315789473684;22	3529411764706;1	05431203645192;-4	20884585828492;-0	0526315789473684;0;-0	526315789473684
BAR:optix>DADRI_F_25_RF_5;BAR:optix>DADRI;F;25;RF;1	41;0	34;1	45;0	25;7	85;1	75;1	7;1	44927536231884;21	9745222929936;0	378130537237636;-1	0711448250812;-0	0144927536231884;0;-0	144927536231884
BAR:optix>DADRI_F_25_RF_6;BAR:optix>DADRI;F;25;RF;1	55;0	25;1	34;0	37;8	29;1	8;1	71;2	56410256410257;21	1700844390832;2	50002953255866;-0	0640730315439058;-0	0256410256410257;0;-0	256410256410257
BAR:optix>DADRI_F_25_RF_7;BAR:optix>DADRI;F;25;RF;1	5;0	25;1	37;0	3;8	44;1	75;1	67;2	3391812865497;20	260663507109;3	41161358321532;1	07243229666562;-0	0233918128654971;0;-0	233918128654971
BAR:optix>DADRI_F_25_RF_8;BAR:optix>DADRI;F;25;RF;1	36;0	2;1	35;0	21;8	03;1	56;1	56;0;19	4271481942715;1	13144691137337;1	13144691137337;0;0;0
BAR:optix>DADRI_F_25_RF_9;BAR:optix>DADRI;F;25;RF;1	3;0	25;1	43;0	23;7	8;1	55;1	66;3	42679127725856;20	5769230769231;5	47443719755944;2	04764592030088;0	0342679127725856;0;0	342679127725856
BAR:optix>DADRI_F_25_RF_10;BAR:optix>DADRI;F;25;RF;1	39;0	24;1	44;0	19;8	25;1	63;1	63;0;19	7575757575758;6	02944956486616;6	02944956486616;0;0;0
BAR:optix>DADRI_F_25_RF_17;BAR:optix>DADRI;M;25;RF;1	58;0	28;1	55;0	43;8	78;1	86;1	98;3	125;21	8678815489749;8	35670950486008;5	23170950486008;0	0312499999999999;0;0	312499999999999
BAR:optix>DADRI_F_25_RF_1;BAR:optix>DADRI;M;25;RF;1	3;0	27;1	26;0	34;7	24;1	57;1	6;0	946372239747635;21	8922651933702;3	13390313390313;2	18753089415549;0	00946372239747634;0;0	946372239747634
BAR:optix>DADRI_F_25_RF_2;BAR:optix>DADRI;M;25;RF;1	25;0	19;1	28;0	21;7	55;1	44;1	49;1	70648464163823;19	4039735099338;0	786346961381807;-0	920137680256422;0	0170648464163823;0;0	170648464163823
BAR:optix>DADRI_F_25_RF_3;BAR:optix>DADRI;M;25;RF;1	49;0	26;1	47;0	22;8	02;1	75;1	69;1	74418604651163;21	4463840399003;2	93210479053605;1	18791874402442;-0	0174418604651163;0;-0	174418604651163
BAR:optix>DADRI_F_25_RF_4;BAR:optix>DADRI;M;25;RF;1	64;0	36;1	48;0	32;8	5;2;1	8;5	26315789473684;22	3529411764706;1	25074449076832;-4	01241340396852;-0	0526315789473684;0;-0	526315789473684
BAR:optix>DADRI_F_25_RF_5;BAR:optix>DADRI;M;25;RF;1	41;0	34;1	45;0	25;7	85;1	75;1	7;1	44927536231884;21	9745222929936;1	10068750635011;-0	348587855968731;-0	0144927536231884;0;-0	144927536231884
BAR:optix>DADRI_F_25_RF_6;BAR:optix>DADRI;M;25;RF;1	55;0	25;1	34;0	37;8	29;1	8;1	71;2	56410256410257;21	1700844390832;2	50002953255866;-0	0640730315439058;-0	0256410256410257;0;-0	256410256410257
BAR:optix>DADRI_F_25_RF_7;BAR:optix>DADRI;M;25;RF;1	5;0	25;1	37;0	3;8	44;1	75;1	67;2	3391812865497;20	260663507109;4	88790415929894;2	54872287274924;-0	0233918128654971;0;-0	233918128654971
BAR:optix>DADRI_F_25_RF_8;BAR:optix>DADRI;M;25;RF;1	36;0	2;1	35;0	21;8	03;1	56;1	56;0;19	4271481942715;0	843256070172458;0	843256070172458;0;0;0
BAR:optix>DADRI_F_25_RF_9;BAR:optix>DADRI;M;25;RF;1	3;0	25;1	43;0	23;7	8;1	55;1	66;3	42679127725856;20	5769230769231;1	30294572746597;-2	12384554979259;0	0342679127725856;0;0	342679127725856
BAR:optix>DADRI_F_25_RF_10;BAR:optix>DADRI;M;25;RF;1	39;0	24;1	44;0	19;8	25;1	63;1	63;0;19	7575757575758;6	02944956486616;6	02944956486616;0;0;0
