# Supplementary material for: Feedback control of organ size precision is mediated by BMP2-regulated apoptosis in the Drosophila eye
Source: PLoS Biol. 2024 Jan 30;22(1):e3002450. doi: 10.1371/journal.pbio.3002450 (PMC10826937; doi:10.1371/journal.pbio.3002450)
Supplement: S1 Raw Data — The file “S1_Raw_Data.zip” is a compressed folder that contains individual tables including the raw data (quantifications) for each figure (main and supporting) plus a.txt file named “Figures_rawdata_INFO” in which the columns in each table are described. (ZIP) [file pbio.3002450.s016.zip › Figures_rawadata/Fig2_data.csv]

Group	%apop
optix>+	6,1031901
optix>+	2,7239266
optix>+	5,0893242
optix>+	9,8816909
optix>+	6,3942073
optix>+	3,2283113
optix>+	3,4777867
optix>+	1,2305181
optix>+	8,3001079
optix>+	5,5620954
optix>+	1,6316264
optix>+	7,8233782
optix>+	6,4818154
optix>+	7,2057454
optix>+	8,3279677
optix>+	8,6623178
optix>+	10,8908779
optix>+	7,3357328
optix>+	8,1216304
optix>+	10,7015075
optix>+	7,5482004
optix>+	9,4925823
optix>tkvRI	66,3276298
optix>tkvRI	52,4928589
optix>tkvRI	50,2661235
optix>tkvRI	38,4141136
optix>tkvRI	38,8232974
optix>tkvRI	27,5366033
optix>tkvRI	27,3844567
optix>tkvRI	23,5227756
optix>DADRI	3,0981923
optix>DADRI	7,6595774
optix>DADRI	6,6415818
optix>DADRI	1,9004575
optix>DADRI	4,2326123
optix>DADRI	3,1166057
optix>DADRI	1,9755714
optix>DADRI	2,2869749
optix>DADRI	1,400542
optix>DADRI	1,6032056
optix>DADRI	0,5706233
optix>DADRI	0,4217436
optix>DADRI	4,0522017
optix>DADRI	0,8110809
optix>DADRI	1,6341851
optix>DADRI	1,952275
optix>DADRI	0,5973975
optix>DADRI	5,7046414
optix>DADRI	3,9184361
optix>DADRI	1,2046305
optix>DADRI	0,8414588
optix>tkvRI+DADRI	3,4905591
optix>tkvRI+DADRI	8,8571439
optix>tkvRI+DADRI	5,6868646
optix>tkvRI+DADRI	6,4144006
optix>tkvRI+DADRI	14,9337944
optix>tkvRI+DADRI	9,2253543
optix>tkvRI+DADRI	7,6650312
optix>tkvRI+DADRI	6,2160133
optix>tkvRI+DADRI	13,5516747
optix>tkvRI+DADRI	14,5822352
optix>tkvRI+DADRI	7,0323219
optix>tkvRI+DADRI	6,48351
optix>tkvRI+DADRI	9,5307152
optix>tkvRI+DADRI	6,6850513
optix>tkvRI+DADRI	4,1149063
optix>tkvRI+DADRI	11,0720551
optix>tkvRI+DADRI	11,0739333
optix>tkvRI+DADRI	8,0511007
optix>tkvRI+DADRI	6,6573037
optix>tkvRI+DADRI	14,6287974
optix>tkvRI+DADRI	9,5142257
optix>tkvRI+RHGRI	0,8583609
optix>tkvRI+RHGRI	0,2861944
optix>tkvRI+RHGRI	0,2758721
optix>tkvRI+RHGRI	0,1628031
optix>tkvRI+RHGRI	0,8850365
optix>tkvRI+RHGRI	0,7763973
optix>tkvRI+RHGRI	0,0483432
optix>tkvRI+RHGRI	0,1163587
optix>tkvRI+RHGRI	0,424245
optix>tkvRI+RHGRI	0,2760267
optix>tkvRI+RHGRI	0,1395824
optix>tkvRI+RHGRI	0,682103
optix>tkvRI+RHGRI	2,3612672
optix>tkvRI+RHGRI	0,8422871
optix>tkvRI+RHGRI	2,5029992
optix>tkvRI+RHGRI	1,251362
optix>tkvRI+RHGRI	1,6039395
optix>tkvRI+RHGRI	0,9129713
optix>tkvRI+RHGRI	3,3131517
optix>tkvRI+RHGRI	0,7407447
optix>tkvRI+RHGRI	4,1486344
optix>tkvRI+RHGRI	0,6889008
optix>tkvRI+RHGRI	0,4444975
optix>tkvRI+RHGRI	1,6822809
optix>tkvRI+RHGRI	2,1726838
optix>tkvRI+RHGRI	1,6022316
optix>RHGRI	2,5146061
optix>RHGRI	5,5709764
optix>RHGRI	0,6738395
optix>RHGRI	0,969407
optix>RHGRI	0,2839882
optix>RHGRI	4,2748372
optix>RHGRI	0,9959637
optix>RHGRI	1,4663689
optix>RHGRI	0,9361528
optix>RHGRI	1,6120633
optix>RHGRI	2,7130458
optix>RHGRI	9,6583557
optix>RHGRI	3,9389555
optix>RHGRI	3,39966
optix>RHGRI	1,1694969
optix>RHGRI	0,625718
optix>RHGRI	2,0560261
optix>RHGRI	0,5996708
optix>RHGRI	4,3597354
optix>RHGRI	3,0299971
optix>RHGRI	6,4697998
