# Supplementary material for: Feedback control of organ size precision is mediated by BMP2-regulated apoptosis in the Drosophila eye
Source: PLoS Biol. 2024 Jan 30;22(1):e3002450. doi: 10.1371/journal.pbio.3002450 (PMC10826937; doi:10.1371/journal.pbio.3002450)
Supplement: S1 Raw Data — The file “S1_Raw_Data.zip” is a compressed folder that contains individual tables including the raw data (quantifications) for each figure (main and supporting) plus a.txt file named “Figures_rawdata_INFO” in which the columns in each table are described. (ZIP) [file pbio.3002450.s016.zip › Figures_rawadata/Fig4AB_data.csv]

source	Group	rE	FA
Computational	optix>+	20,9889072683809	1,36402608000705
Computational	optix>+	21,1076847977382	1,19471432809732
Computational	optix>+	21,2955162601788	1,62228023196808
Computational	optix>+	20,9889072683809	1,06121806825197
Computational	optix>+	21,0742355979295	1,57104028768163
Computational	optix>+	20,778784323029	1,14199061392173
Computational	optix>+	21,384753380494	1,55599608738685
Computational	optix>+	21,1076847977382	1,57104028768163
Computational	optix>+	21,1674714757897	1,30280153260284
Computational	optix>+	21,134106008616	1,25724769641193
Computational	optix>+	21,0430223638976	1,48506577049018
Computational	optix>+	21,2359330106123	1,05473723166906
Computational	optix>+	21,134106008616	1,4454287709134
Computational	optix>+	21,0113448019033	1,4184111162598
Computational	optix>+	21,0053317772246	2,01354459777665
Computational	optix>+	21,0183620693198	1,46846396794499
Computational	optix>+	21,2955162601788	1,5057150748794
Computational	optix>+	21,1699363691107	1,71138309057683
Computational	optix>+	21,3482818002828	1,15394894449059
Computational	optix>+	21,0748864369044	1,50693034197755
Computational	optix>+	21,2110094846604	1,20386447970163
Computational	optix>+	21,1666813575175	1,83538768184717
Computational	optix>+	21,0307754573927	1,33385729008284
Computational	optix>+	21,0183620693198	1,67384126586791
Computational	optix>+	21,3322181505816	1,33319776198568
Computational	optix>+	21,0398913755413	1,25724769641193
Computational	optix>+	21,1074768524274	1,43496622804399
Computational	optix>+	21,1674714757897	1,15394894449059
Computational	optix>+	21,0609716013326	1,32759266241017
Computational	optix>+	21,0988879465678	1,64289925540922
Computational	optix>+	21,214889798936	1,43441151305349
Computational	optix>+	21,232952627925	1,14567549659667
Computational	optix>+	21,2874173612223	1,5057150748794
Computational	optix>+	21,1978228172582	1,15394894449059
Computational	optix>+	21,011906411211	1,43496622804399
Computational	optix>+	21,1817580930241	1,33026557314592
Computational	optix>+	21,3343460470416	1,45433545422411
Computational	optix>+	20,9789124610566	1,17067378662248
Computational	optix>+	21,0962823911056	1,35335954803784
Computational	optix>+	21,1568465134221	1,83538768184717
Computational	optix>+	20,966008429602	1,3476350244992
Computational	optix>+	21,1568465134221	1,33319776198568
Computational	optix>+	21,1432505150971	1,53398216261206
Computational	optix>+	21,1030947175383	1,50693034197755
Computational	optix>+	20,9785073475516	1,19906798599774
Computational	optix>+	21,1817580930241	1,74889789272812
Computational	optix>+	21,1531662002972	1,33026557314592
Computational	optix>+	21,1674714757897	1,23086545125643
Computational	optix>+	21,232952627925	1,02038776887505
Computational	optix>+	20,7973141690033	1,35097455608886
Computational	optix>+	21,134106008616	1,23050978933213
Computational	optix>+	21,0037730832261	1,30983594336029
Computational	optix>+	21,1377237984181	1,15394894449059
Computational	optix>+	21,3789934505833	1,40920085673537
Computational	optix>+	21,0316989175223	1,26244466621075
Computational	optix>+	21,1186637840171	1,5057150748794
Computational	optix>+	20,9323305161793	1,64289925540922
Computational	optix>+	20,8594873203314	1,12304405568924
Computational	optix>+	21,1824570145387	1,40920085673537
Computational	optix>+	21,1758315979377	1,69700547001486
Computational	optix>+	20,8423233644957	1,15394894449059
Computational	optix>+	21,2086710002524	1,7084947375753
Computational	optix>+	21,0274394656403	1,45921336760805
Computational	optix>+	21,1674714757897	1,46846396794499
Computational	optix>+	21,114537424484	1,10767686015503
Computational	optix>+	20,9323305161793	1,05473723166906
Computational	optix>+	21,0257794205487	1,40920085673537
Computational	optix>+	21,3716244053933	1,48506577049018
Computational	optix>+	21,1545030629068	1,22733615036948
Computational	optix>+	21,0609716013326	1,29020202897117
Computational	optix>+	21,36035372207	1,18561566877531
Computational	optix>+	21,1568465134221	1,43441151305349
Computational	optix>+	21,1978228172582	1,44496662815672
Computational	optix>+	21,1325547794368	1,67026424856184
Computational	optix>+	21,2283701194097	1,34013471869005
Computational	optix>+	21,1036689025152	1,75166214171942
Computational	optix>+	21,105307686345	1,4184111162598
Computational	optix>+	21,0469673391729	1,83754691231068
Computational	optix>+	21,1325547794368	1,53761675498186
Computational	optix>+	21,105307686345	1,30983594336029
Computational	optix>+	21,2874173612223	1,18135597640042
Computational	optix>+	20,880158902743	1,2577193853435
Computational	optix>+	21,0748864369044	1,50693034197755
Computational	optix>+	21,105307686345	1,80162605526899
Computational	optix>+	20,9780098492891	1,53398216261206
Computational	optix>+	21,2955162601788	1,19471432809732
Computational	optix>+	21,214889798936	1,44789869874849
Computational	optix>+	21,2737871497909	1,56198040272852
Computational	optix>+	21,0369319494007	1,81450952621104
Computational	optix>+	21,1545030629068	1,34013471869005
Computational	optix>+	21,1076847977382	1,4184111162598
Computational	optix>+	21,1432505150971	1,60057556323239
Computational	optix>+	21,0429451554837	1,23050978933213
Computational	optix>+	21,1076847977382	1,23050978933213
Computational	optix>+	21,0429451554837	1,22926009560082
Computational	optix>+	20,9412798675755	1,01303804063826
Computational	optix>+	21,114537424484	1,59912250689773
Computational	optix>+	20,880158902743	1,09169590994768
Computational	optix>+	20,9860391504811	1,30983594336029
Computational	optix>+	21,179741061672	1,9200862085373
Computational	optix>+	21,0658970023665	1,09319658609478
Computational	optix>+	21,1284232418715	1,24584113753563
Computational	optix>+	21,1545030629068	1,36402608000705
Computational	optix>+	21,1284232418715	1,65522069828885
Computational	optix>+	21,127871473711	1,02528620119279
Computational	optix>+	21,1666813575175	1,48506577049018
Computational	optix>+	21,2615511689013	1,22733615036948
Computational	optix>+	20,9779352307459	1,58894435223305
Computational	optix>+	21,1076847977382	1,4206105687497
Computational	optix>+	21,0785395305126	1,9200862085373
Computational	optix>+	21,248699272709	1,58894435223305
Computational	optix>+	21,2110094846604	1,65976480430948
Computational	optix>+	21,0658970023665	1,32759266241017
Computational	optix>+	21,063050214297	1,04672192624731
Computational	optix>+	21,2955162601788	1,06121806825197
Computational	optix>+	21,1666813575175	1,53761675498186
Computational	optix>+	20,8058495814368	0,97839848820457
Computational	optix>+	21,1666813575175	1,19906798599774
Computational	optix>+	20,9860391504811	1,30280153260284
Computational	optix>+	20,9789124610566	1,3030208917507
Computational	optix>+	21,0398913755413	1,57104028768163
Computational	optix>+	20,9779352307459	1,29871043740993
Computational	optix>+	20,9780098492891	1,48506577049018
Computational	optix>+	20,8992160545296	1,29871043740993
Computational	optix>+	20,9550170968999	1,32759266241017
Computational	optix>+	20,919670063869	1,24629693319348
Computational	optix>+	21,1432505150971	1,8788443260832
Computational	optix>+	20,9785073475516	1,75166214171942
Computational	optix>+	21,2283701194097	1,43441151305349
Computational	optix>+	21,3583246289382	1,46846396794499
Computational	optix>+	21,364419450351	1,46846396794499
Computational	optix>+	21,1325547794368	1,67026424856184
Computational	optix>+	21,0658970023665	1,24629693319348
Computational	optix>+	21,1824570145387	1,23086545125643
Computational	optix>+	21,0962823911056	1,74889789272812
Computational	optix>+	21,105307686345	0,967637159849131
Computational	optix>+	21,1796666953613	1,24584113753563
Computational	optix>+	21,0274394656403	1,36402608000705
Computational	optix>+	21,1666813575175	1,1743324636967
Computational	optix>+	21,1036689025152	1,39024552943505
Computational	optix>+	20,985067585437	1,32759266241017
Computational	optix>+	21,0257794205487	1,52170077400785
Computational	optix>+	20,9388199314595	1,32759266241017
Computational	optix>+	21,0307754573927	1,22733615036948
Computational	optix>+	21,2381449525251	1,19906798599774
Computational	optix>+	21,3789934505833	1,45433545422411
Computational	optix>+	21,364419450351	1,18561566877531
Computational	optix>+	21,0274394656403	1,15766531772287
Computational	optix>+	20,8077665663222	1,24929023234059
Computational	optix>+	21,1531662002972	1,57104028768163
Computational	optix>+	20,9877027839966	1,71138309057683
Computational	optix>+	21,105307686345	1,43441151305349
Computational	optix>+	21,1816664667007	1,23086545125643
Computational	optix>+	20,9728326708033	1,29020202897117
Computational	optix>+	21,0307754573927	1,2435844352689
Computational	optix>+	21,103965405144	1,33319776198568
Computational	optix>+	21,2651638078895	1,18135597640042
Computational	optix>+	20,9889072683809	1,56198040272852
Computational	optix>+	21,1799221897061	1,29871043740993
Computational	optix>+	20,9080189187242	1,30983594336029
Computational	optix>+	21,103965405144	1,35097455608886
Computational	optix>+	20,9780098492891	1,2435844352689
Computational	optix>+	20,9121889193668	1,64289925540922
Computational	optix>+	20,9153203241616	1,80162605526899
Computational	optix>+	21,2258125169787	1,4184111162598
Computational	optix>+	21,1325547794368	1,69700547001486
Computational	optix>+	21,3740231430249	2,16968611681128
Computational	optix>+	20,9651370298688	1,58517610696336
Computational	optix>+	21,2110094846604	1,56435244814691
Computational	optix>+	21,2256221679474	1,61262320878788
Computational	optix>+	21,3228571107169	1,43496622804399
Computational	optix>+	21,103965405144	1,51706712138982
Computational	optix>+	21,0609716013326	1,4206105687497
Computational	optix>+	21,0429451554837	1,55049105921079
Computational	optix>+	21,2375202405114	1,24584113753563
Computational	optix>+	21,1325547794368	1,50693034197755
Computational	optix>+	21,1074768524274	1,00350003335258
Computational	optix>+	21,3424410473022	1,12636041343337
Computational	optix>+	21,1978228172582	1,74889789272812
Computational	optix>+	21,0748864369044	1,62375041320837
Computational	optix>+	20,8594873203314	1,1743324636967
Computational	optix>+	21,179741061672	1,2435844352689
Computational	optix>+	21,1074768524274	1,33319776198568
Computational	optix>+	21,0324521960092	1,35335954803784
Computational	optix>+	21,1816664667007	1,43496622804399
Computational	optix>+	21,1325547794368	1,55599608738685
Computational	optix>+	21,0307754573927	1,27520779276757
Computational	optix>+	21,2574902747704	1,57104028768163
Computational	optix>+	21,1824570145387	1,71432460210083
Computational	optix>+	21,4058359207265	1,44496662815672
Computational	optix>+	21,179741061672	1,36402608000705
Computational	optix>+	21,1531662002972	1,44789869874849
Computational	optix>+	21,0611962587534	2,09858553497654
Computational	optix>+	21,011906411211	1,52170077400785
Computational	optix>+	20,9574302656726	1,40920085673537
Computational	optix>+	21,105307686345	1,40920085673537
Computational	optix>+	21,2381449525251	1,36639913385883
Computational	optix>+	21,1568465134221	1,23050978933213
Computational	optix>+	21,0369319494007	2,04219876631333
Computational	optix>+	21,2154007160521	1,53761675498186
Computational	optix>+	20,9153203241616	1,67384126586791
Computational	optix>+	20,904970691142	1,33004070677509
Computational	optix>+	21,2025689087528	1,44895177415869
Computational	optix>+	21,0389761863162	1,45433545422411
Computational	optix>+	20,9779352307459	1,24629693319348
Computational	optix>+	21,2086710002524	1,4206105687497
Computational	optix>+	20,8719661327037	1,30280153260284
Computational	optix>+	21,0037730832261	1,60057556323239
Computational	optix>+	21,2375202405114	1,39183358043645
Computational	optix>+	21,160196570113	1,32759266241017
Computational	optix>+	21,1816664667007	1,3476350244992
Computational	optix>+	21,2258125169787	1,14753000799702
Computational	optix>+	21,1030947175383	1,4454287709134
Computational	optix>+	21,1978228172582	1,39183358043645
Computational	optix>+	21,179741061672	1,31469341612979
Computational	optix>+	21,0611962587534	1,02528620119279
Computational	optix>+	21,1284232418715	0,767985581096247
Computational	optix>+	21,1076847977382	1,52170077400785
Computational	optix>+	20,9728326708033	1,50693034197755
Computational	optix>+	20,9877027839966	1,2577193853435
Computational	optix>+	21,0113448019033	1,39024552943505
Computational	optix>+	21,232952627925	1,39024552943505
Computational	optix>+	21,0748864369044	1,71432460210083
Computational	optix>+	21,0430223638976	1,35335954803784
Computational	optix>+	21,1521309712585	1,33319776198568
Computational	optix>+	21,1036689025152	1,3476350244992
Computational	optix>+	20,919670063869	1,35335954803784
Computational	optix>+	20,9889072683809	1,33385729008284
Computational	optix>+	21,2283701194097	1,36402608000705
Computational	optix>+	21,2025689087528	1,26244466621075
Computational	optix>+	21,1521309712585	1,26244466621075
Computational	optix>+	20,9552807762665	1,39183358043645
Computational	optix>+	21,0742355979295	1,44496662815672
Computational	optix>+	20,8589322661701	1,3030208917507
Computational	optix>+	21,3048287811559	1,29871043740993
Computational	optix>+	21,2763692614137	1,55049105921079
Computational	optix>+	21,2763692614137	1,24929023234059
Computational	optix>+	21,2653193337849	1,36639913385883
Computational	optix>+	21,2025689087528	1,4184111162598
Computational	optix>+	21,1758315979377	1,31469341612979
Computational	optix>+	21,1799221897061	1,92825708819766
Computational	optix>+	21,1521309712585	1,43677922633315
Computational	optix>+	20,7194722091129	1,71432460210083
Computational	optix>+	20,9789124610566	1,3030208917507
Computational	optix>+	21,2154007160521	1,7084947375753
Computational	optix>+	21,1674714757897	1,14199061392173
Computational	optix>+	21,1076847977382	1,43496622804399
Computational	optix>+	21,103965405144	1,52235555651194
Computational	optix>+	20,822993879473	1,30983594336029
Computational	optix>+	21,3322181505816	2,12737472171843
Computational	optix>+	21,1824570145387	1,17067378662248
Computational	optix>+	21,0307754573927	1,33385729008284
Computational	optix>+	20,977182891575	1,56198040272852
Computational	optix>+	20,9789124610566	1,53398216261206
Computational	optix>+	21,1432505150971	1,52235555651194
Computational	optix>+	21,0266845519393	1,19471432809732
Computational	optix>+	21,0053317772246	1,59912250689773
Computational	optix>+	21,0266845519393	1,27520779276757
Computational	optix>+	21,3306544122366	1,55599608738685
Computational	optix>+	21,1824570145387	1,67026424856184
Computational	optix>+	21,1432505150971	1,05673164035809
Computational	optix>+	20,9372782753012	1,51706712138982
Computational	optix>+	21,0430223638976	1,29871043740993
Computational	optix>+	21,1325547794368	1,44789869874849
Computational	optix>+	21,2134398628232	1,56198040272852
Computational	optix>+	21,1816664667007	1,2435844352689
Computational	optix>+	20,9574302656726	1,55049105921079
Computational	optix>+	21,0257794205487	1,51706712138982
Computational	optix>+	21,0324521960092	1,72878155815137
Computational	optix>+	21,248699272709	0,989902005356722
Computational	optix>+	21,0742355979295	1,15897574204728
Computational	optix>+	21,012704402958	1,05673164035809
Computational	optix>+	20,8992160545296	1,3476350244992
Computational	optix>+	21,0307754573927	1,33385729008284
Computational	optix>+	20,919670063869	1,24629693319348
Computational	optix>+	20,977182891575	1,72419109649563
Computational	optix>+	20,9388199314595	1,71432460210083
Computational	optix>+	21,0398913755413	1,45433545422411
Computational	optix>+	20,9789124610566	1,98767205835438
Computational	optix>+	21,1030947175383	1,22733615036948
Computational	optix>+	21,1817580930241	1,29871043740993
Computational	optix>+	20,9080189187242	1,43677922633315
Computational	optix>+	21,0398913755413	1,55841956816749
Computational	optix>+	21,2283701194097	1,58894435223305
Computational	optix>+	21,2653193337849	1,69700547001486
Computational	optix>+	21,2256221679474	1,31469341612979
Computational	optix>+	21,179741061672	1,43677922633315
Computational	optix>+	21,1521309712585	1,10767686015503
Computational	optix>+	21,1377237984181	1,43496622804399
Computational	optix>+	21,2487102996624	1,15394894449059
Computational	optix>+	21,0398913755413	1,55049105921079
Computational	optix>+	20,9877027839966	1,77420463555349
Computational	optix>+	20,9860391504811	1,19471432809732
Computational	optix>+	21,3443100472093	1,7084947375753
Computational	optix>+	21,1796666953613	1,55841956816749
Computational	optix>+	20,9153203241616	1,17067378662248
Computational	optix>+	20,8452632601908	1,09926079217483
Computational	optix>+	20,9550170968999	1,61262320878788
Computational	optix>+	20,966008429602	1,15409015166303
Computational	optix>+	20,9552807762665	1,35335954803784
Computational	optix>+	20,966008429602	1,7242186933104
Computational	optix>+	21,2899912395857	1,83538768184717
Computational	optix>+	20,9860391504811	1,59912250689773
Computational	optix>+	21,0085713875922	1,43441151305349
Computational	optix>+	20,8719661327037	1,35097455608886
Computational	optix>+	21,114537424484	1,52235555651194
Computational	optix>+	21,2355067409988	1,09319658609478
Computational	optix>+	21,1076847977382	1,24584113753563
Computational	optix>+	21,1568465134221	1,29871043740993
Computational	optix>+	21,1036689025152	1,56435244814691
Computational	optix>+	21,0085713875922	1,4206105687497
Computational	optix>+	21,2763692614137	1,45433545422411
Computational	optix>+	21,134106008616	1,30983594336029
Computational	optix>+	21,1666813575175	1,53398216261206
Computational	optix>+	21,3482818002828	1,44496662815672
Computational	optix>+	21,3306544122366	1,45430167428553
Computational	optix>+	20,9789124610566	1,33319776198568
Computational	optix>+	20,8423233644957	1,72419109649563
Computational	optix>+	21,011906411211	1,34013471869005
Computational	optix>+	21,2375202405114	1,84466591127594
Computational	optix>+	21,127871473711	1,64289925540922
Computational	optix>+	21,0316989175223	1,2435844352689
Computational	optix>+	21,0266845519393	1,31469341612979
Computational	optix>+	20,9388199314595	1,51706712138982
Computational	optix>+	20,9780098492891	1,4184111162598
Computational	optix>+	21,1568465134221	1,87368067199798
Computational	optix>+	21,1799221897061	1,31469341612979
Computational	optix>+	21,3343460470416	1,44496662815672
Computational	optix>+	20,9412798675755	1,60057556323239
Computational	optix>+	21,1186637840171	1,52235555651194
Computational	optix>+	20,9388199314595	1,24929023234059
Computational	optix>+	21,2423947756219	1,43496622804399
Computational	optix>+	20,9808405319844	1,4454287709134
Computational	optix>+	21,3322181505816	1,23086545125643
Computational	optix>+	21,063050214297	1,92509238451013
Computational	optix>+	21,1325547794368	1,52235555651194
Computational	optix>+	21,1432505150971	1,34013471869005
Computational	optix>+	21,1796666953613	1,05473723166906
Computational	optix>+	21,0183620693198	1,31469341612979
Computational	optix>+	21,0183620693198	1,52235555651194
Computational	optix>+	20,9550170968999	1,15889654326544
Computational	optix>+	21,3228571107169	1,56198040272852
Computational	optix>+	21,011906411211	1,33004070677509
Computational	optix>+	20,9860391504811	1,43441151305349
Computational	optix>+	21,2359330106123	1,69700547001486
Computational	optix>+	21,1030947175383	1,33385729008284
Computational	optix>+	21,0037730832261	1,33004070677509
Computational	optix>+	21,0988879465678	1,26244466621075
Computational	optix>+	21,1531662002972	1,14768859331691
Computational	optix>+	21,0962823911056	1,14199061392173
Computational	optix>+	21,0988879465678	1,4454287709134
Computational	optix>+	21,1674714757897	1,31469341612979
Computational	optix>+	21,2134398628232	1,58517610696336
Computational	optix>+	21,143539930615	1,60057556323239
Computational	optix>+	21,1074768524274	1,15897574204728
Computational	optix>+	21,2025689087528	1,51706712138982
Computational	optix>+	20,9877027839966	1,2577193853435
Computational	optix>+	21,1074768524274	1,39024552943505
Computational	optix>+	21,1076847977382	1,33385729008284
Computational	optix>+	20,9412798675755	1,52235555651194
Computational	optix>+	21,1284232418715	1,82898002323835
Computational	optix>+	21,0609716013326	1,52170077400785
Computational	optix>+	21,1758315979377	1,29871043740993
Computational	optix>+	21,2423947756219	1,81450952621104
Computational	optix>+	21,1649616516473	1,15409015166303
Computational	optix>+	21,103965405144	1,51706712138982
Computational	optix>+	21,103965405144	1,67384126586791
Computational	optix>+	21,1377237984181	1,53761675498186
Computational	optix>+	21,1568465134221	1,71432460210083
Computational	optix>+	21,1674714757897	1,61262320878788
Computational	optix>+	20,9780098492891	1,83754691231068
Computational	optix>+	21,2442258984551	1,1743324636967
Computational	optix>+	21,1816664667007	1,4454287709134
Computational	optix>+	21,1817580930241	1,23086545125643
Computational	optix>+	20,9779352307459	1,39024552943505
Computational	optix>+	21,1799221897061	1,51706712138982
Computational	optix>+	21,1978228172582	1,15766531772287
Computational	optix>+	21,2615511689013	1,01445420040493
Computational	optix>+	21,2653193337849	1,2577193853435
Computational	optix>+	21,2359330106123	1,7084947375753
Computational	optix>+	20,9550170968999	1,14824275280347
Computational	optix>+	21,1377237984181	1,24929023234059
Computational	optix>+	21,0398913755413	1,39024552943505
Computational	optix>+	21,103965405144	1,01166438091908
Computational	optix>+	20,880158902743	1,09969975142418
Computational	optix>+	21,1531662002972	1,4184111162598
Computational	optix>+	20,8526857207689	1,45921336760805
Computational	optix>+	21,1377094186568	1,35335954803784
Computational	optix>+	21,1377237984181	1,25724769641193
Computational	optix>+	20,9789124610566	1,30983594336029
Computational	optix>+	21,0609716013326	1,45921336760805
Computational	optix>+	21,1666813575175	1,43677922633315
Computational	optix>+	21,1036689025152	1,23438195929823
Computational	optix>+	21,3482818002828	1,46846396794499
Computational	optix>+	20,9780098492891	1,62228023196808
Computational	optix>+	21,4164518022657	1,71138309057683
Computational	optix>+	21,232952627925	1,1743324636967
Computational	optix>+	21,0053317772246	1,80162605526899
Computational	optix>+	20,9574302656726	1,44789869874849
Computational	optix>+	21,2256221679474	1,51706712138982
Computational	optix>+	21,1824570145387	1,00411861022769
Computational	optix>+	21,0748864369044	1,50693034197755
Computational	optix>+	20,9808405319844	1,53761675498186
Computational	optix>+	21,1758315979377	1,22733615036948
Computational	optix>+	21,1545030629068	0,691585472697183
Computational	optix>+	20,9780098492891	1,52170077400785
Computational	optix>+	21,1817580930241	1,60057556323239
Computational	optix>+	21,1186637840171	1,62375041320837
Computational	optix>+	21,0988879465678	1,39183358043645
Computational	optix>+	21,2258125169787	1,43496622804399
Computational	optix>+	21,1325547794368	1,3030208917507
Computational	optix>+	21,1758315979377	1,23438195929823
Computational	optix>+	21,214889798936	1,20237466616226
Computational	optix>+	21,143539930615	1,53398216261206
Computational	optix>+	21,1817580930241	1,48506577049018
Computational	optix>+	21,3543862091216	2,01836365205239
Computational	optix>+	21,0609716013326	1,4184111162598
Computational	optix>+	21,0962823911056	1,56435244814691
Computational	optix>+	21,1076847977382	1,27520779276757
Computational	optix>+	21,248699272709	1,62375041320837
Computational	optix>+	21,2134398628232	1,55599608738685
Computational	optix>+	21,143539930615	1,50693034197755
Computational	optix>+	21,2574902747704	1,32759266241017
Computational	optix>+	21,1036689025152	1,52170077400785
Computational	optix>+	21,0316989175223	1,29020202897117
Computational	optix>+	21,114537424484	1,51549445270936
Computational	optix>+	21,214889798936	1,4184111162598
Computational	optix>+	21,0430223638976	1,58517610696336
Computational	optix>+	21,2763692614137	1,35335954803784
Computational	optix>+	21,1758315979377	0,961672066746495
Computational	optix>+	21,232952627925	1,62228023196808
Computational	optix>+	21,1545030629068	1,61262320878788
Computational	optix>+	21,1699363691107	2,04219876631333
Computational	optix>+	21,0748864369044	1,45430167428553
Computational	optix>+	20,8992581790664	1,2577193853435
Computational	optix>+	21,0324521960092	1,23086545125643
Computational	optix>+	20,9889072683809	1,45433545422411
Computational	optix>+	21,1649616516473	1,99332438000095
Computational	optix>+	21,2283701194097	1,04672192624731
Computational	optix>+	21,3489018963366	1,81450952621104
Computational	optix>+	21,1666813575175	1,71432460210083
Computational	optix>+	21,063050214297	1,45921336760805
Computational	optix>+	21,012704402958	1,58517610696336
Computational	optix>+	21,1191405979184	0,969342188918674
Computational	optix>+	21,1377094186568	1,45433545422411
Computational	optix>+	20,9318893713897	1,12898825890053
Computational	optix>+	21,214889798936	1,71432460210083
Computational	optix>+	21,1531662002972	1,48506577049018
Computational	optix>+	21,1432505150971	1,44496662815672
Computational	optix>+	21,1432505150971	1,09036512967772
Computational	optix>+	21,2423947756219	1,29871043740993
Computational	optix>+	21,214889798936	1,46846396794499
Computational	optix>+	21,1978228172582	1,23438195929823
Computational	optix>+	21,0611962587534	1,23086545125643
Computational	optix>+	20,9129687497316	1,29020202897117
Computational	optix>+	21,103965405144	1,10767686015503
Computational	optix>+	21,1521309712585	1,40920085673537
Computational	optix>+	21,1531662002972	1,76444532927091
Computational	optix>+	21,063050214297	1,40920085673537
Computational	optix>+	21,0469673391729	1,14199061392173
Computational	optix>+	20,898014856199	1,76444532927091
Computational	optix>+	21,0611962587534	1,48506577049018
Computational	optix>+	21,2487102996624	1,43441151305349
Computational	optix>+	21,1074768524274	1,36639913385883
Computational	optix>+	21,1568465134221	1,45430167428553
Computational	optix>+	21,0037730832261	1,51549445270936
Computational	optix>+	20,9877027839966	1,23086545125643
Computational	optix>+	20,9318893713897	1,15897574204728
Computational	optix>+	21,2818841496466	1,40920085673537
Computational	optix>+	21,2187026920238	1,2577193853435
Computational	optix>+	21,1284232418715	1,15889654326544
Computational	optix>+	21,1521309712585	1,29871043740993
Computational	optix>+	21,1824570145387	1,32759266241017
Computational	optix>+	21,103965405144	1,7084947375753
Computational	optix>+	21,1666813575175	1,24629693319348
Computational	optix>+	20,9728326708033	1,22926009560082
Computational	optix>+	21,0113448019033	1,4454287709134
Computational	optix>+	21,2487102996624	1,34013471869005
Computational	optix>+	21,3048287811559	1,02038776887505
Computational	optix>+	21,1799221897061	1,12592700921354
Computational	optix>+	21,0324521960092	1,53398216261206
Computational	optix>+	21,1030947175383	1,95753947488732
Computational	optix>+	21,0053317772246	1,67384126586791
Computational	optix>+	21,0037730832261	1,15889654326544
Computational	optix>+	20,9889072683809	1,30983594336029
Computational	optix>+	21,2256221679474	1,35335954803784
Computational	optix>+	21,2187026920238	1,29871043740993
Computational	optix>+	21,0469673391729	1,24584113753563
Computational	optix>+	21,0324521960092	1,40920085673537
Computational	optix>+	21,2154007160521	1,15766531772287
Computational	optix>+	21,3424410473022	1,51706712138982
Computational	optix>+	21,0429451554837	1,17067378662248
Computational	optix>+	21,1377094186568	1,39024552943505
Computational	optix>+	21,1649616516473	0,989902005356722
Computational	optix>+	21,1568465134221	1,8788443260832
Computational	optix>+	21,0611962587534	1,4206105687497
Computational	optix>+	21,0266845519393	1,35335954803784
Computational	optix>+	21,2818841496466	1,44895177415869
Computational	optix>+	21,160196570113	1,15409015166303
Computational	optix>+	21,1521309712585	1,07357407207853
Computational	optix>+	21,1674714757897	1,52235555651194
Computational	optix>+	21,063050214297	1,08748557928932
Computational	optix>+	21,1521309712585	1,40920085673537
Computational	optix>+	21,1377094186568	1,06121806825197
Computational	optix>+	21,2110094846604	1,39024552943505
Computational	optix>+	21,3098343361823	1,52170077400785
Computational	optix>+	21,1531662002972	1,22926009560082
Computational	optix>+	21,1799221897061	1,44789869874849
Computational	optix>+	20,9170513264059	1,33004070677509
Computational	optix>+	21,127871473711	1,15394894449059
Computational	optix>+	21,0609716013326	1,23141102879322
Computational	optix>+	20,9121889193668	1,61262320878788
Computational	optix>+	21,103965405144	1,27520779276757
Computational	optix>+	21,1817580930241	1,39183358043645
Computational	optix>+	21,105307686345	1,15409015166303
Computational	optix>+	21,1824570145387	1,5057150748794
Computational	optix>+	20,9789124610566	0,97839848820457
Computational	optix>+	21,1758315979377	1,33319776198568
Computational	optix>+	21,1432505150971	1,29871043740993
Computational	optix>+	21,127871473711	1,50693034197755
Computational	optix>+	21,2359330106123	1,5057150748794
Computational	optix>+	21,2899912395857	1,79317267722202
Computational	optix>+	21,2615511689013	1,25724769641193
Computational	optix>+	21,2899912395857	1,31469341612979
Computational	optix>+	21,0609716013326	1,83754691231068
Computational	optix>+	21,2086710002524	1,60057556323239
Computational	optix>+	21,1377094186568	1,19471432809732
Computational	optix>+	21,3962897473337	1,64289925540922
Computational	optix>+	21,0742355979295	1,4454287709134
Computational	optix>+	21,1758315979377	1,45430167428553
Computational	optix>+	21,0324521960092	1,56435244814691
Computational	optix>+	21,1816664667007	1,19906798599774
Computational	optix>+	21,1036689025152	1,71138309057683
Computational	optix>+	21,0389761863162	1,84466591127594
Computational	optix>+	21,0266845519393	1,08748557928932
Computational	optix>+	20,9372782753012	1,58894435223305
Computational	optix>+	20,9552807762665	1,55599608738685
Computational	optix>+	21,2086710002524	1,33319776198568
Computational	optix>+	21,0085713875922	1,57104028768163
Computational	optix>+	21,1325547794368	1,04496800939123
Computational	optix>+	21,0962823911056	1,92509238451013
Computational	optix>+	21,0611962587534	1,45921336760805
Computational	optix>+	20,919670063869	1,33004070677509
Computational	optix>+	21,1036689025152	1,92509238451013
Computational	optix>+	21,0085713875922	1,58894435223305
Computational	optix>+	21,0085713875922	1,56435244814691
Computational	optix>+	21,114537424484	1,33026557314592
Computational	optix>+	20,919670063869	1,33026557314592
Computational	optix>+	21,1186637840171	1,55599608738685
Computational	optix>+	21,1377237984181	1,23050978933213
Computational	optix>+	21,0658970023665	1,43677922633315
Computational	optix>+	21,2359330106123	1,39024552943505
Computational	optix>+	21,2763692614137	1,31469341612979
Computational	optix>+	21,2487102996624	1,35097455608886
Computational	optix>+	21,0113448019033	1,22926009560082
Computational	optix>+	20,9785073475516	1,7242186933104
Computational	optix>+	20,8992160545296	1,12636041343337
Computational	optix>+	21,2060765918258	1,55841956816749
Computational	optix>+	21,2110094846604	1,00372843252044
Computational	optix>+	21,1816664667007	1,45433545422411
Computational	optix>+	21,0274394656403	1,69700547001486
Computational	optix>+	21,1758315979377	1,29871043740993
Computational	optix>+	21,063050214297	1,52170077400785
Computational	optix>+	21,1191405979184	1,22733615036948
Computational	optix>+	21,0611962587534	1,9200862085373
Computational	optix>+	21,2359330106123	1,59912250689773
Computational	optix>+	21,1649616516473	1,80809869922714
Computational	optix>+	21,105307686345	1,62228023196808
Computational	optix>+	21,1824570145387	1,8788443260832
Computational	optix>+	21,1817580930241	1,45433545422411
Computational	optix>+	21,2355067409988	1,61262320878788
Computational	optix>+	21,0307754573927	1,2577193853435
Computational	optix>+	21,0785395305126	1,33026557314592
Computational	optix>+	21,1674714757897	1,36402608000705
Computational	optix>+	21,1325547794368	1,27520779276757
Computational	optix>+	21,1568465134221	1,20237466616226
Computational	optix>+	21,2025689087528	1,34013471869005
Computational	optix>+	21,0988879465678	1,31469341612979
Computational	optix>+	20,9550170968999	1,07974339915155
Computational	optix>+	21,011906411211	1,45430167428553
Computational	optix>+	21,1076847977382	1,29020202897117
Computational	optix>+	21,232952627925	1,05473723166906
Computational	optix>+	21,0164597455866	1,71138309057683
Computational	optix>+	21,0429451554837	1,33385729008284
Computational	optix>+	21,0469673391729	1,12592700921354
Computational	optix>+	21,0742355979295	1,53398216261206
Computational	optix>+	21,1666813575175	1,15766531772287
Computational	optix>+	21,2737871497909	1,67026424856184
Computational	optix>+	21,160196570113	1,18561566877531
Computational	optix>+	21,0164597455866	1,20237466616226
Computational	optix>+	21,1325547794368	1,7242186933104
Computational	optix>+	21,1978228172582	1,33319776198568
Computational	optix>+	20,9877027839966	1,71138309057683
Computational	optix>+	21,011906411211	1,2435844352689
Computational	optix>+	21,1649616516473	1,82898002323835
Computational	optix>+	21,2818841496466	1,39183358043645
Computational	optix>+	21,1432505150971	1,62375041320837
Computational	optix>+	20,9808405319844	1,32759266241017
Computational	optix>+	21,3048287811559	1,15897574204728
Computational	optix>+	21,1817580930241	1,15897574204728
Computational	optix>+	21,0398913755413	1,15766531772287
Computational	optix>+	21,1325547794368	1,07974339915155
Computational	optix>+	21,2060765918258	1,58517610696336
Computational	optix>+	20,9129687497316	1,45430167428553
Computational	optix>+	21,103965405144	1,12898825890053
Computational	optix>+	20,9306687878512	1,12592700921354
Computational	optix>+	21,114537424484	1,80809869922714
Computational	optix>+	21,1817580930241	1,45430167428553
Computational	optix>+	21,1191405979184	1,2577193853435
Computational	optix>+	21,1076847977382	1,39183358043645
Computational	optix>+	21,103965405144	1,46846396794499
Computational	optix>+	21,103965405144	1,23141102879322
Computational	optix>+	21,1030947175383	1,33026557314592
Computational	optix>+	21,248699272709	1,25724769641193
Computational	optix>+	21,143539930615	1,30983594336029
Computational	optix>+	21,105307686345	1,23050978933213
Computational	optix>+	21,2086710002524	1,55599608738685
Computational	optix>+	21,0469673391729	1,56435244814691
Computational	optix>+	21,0785395305126	1,02528620119279
Computational	optix>+	21,1074768524274	1,64289925540922
Computational	optix>+	20,8336039111427	1,43441151305349
Computational	optix>+	21,0316989175223	1,43496622804399
Computational	optix>+	21,0257794205487	1,80814946143756
Computational	optix>+	21,179741061672	1,43677922633315
Computational	optix>+	21,2355067409988	1,3030208917507
Computational	optix>+	21,1036689025152	1,44496662815672
Computational	optix>+	21,0274394656403	1,33026557314592
Computational	optix>+	20,9877027839966	1,04672192624731
Computational	optix>+	21,0430223638976	1,44789869874849
Computational	optix>+	21,1036689025152	1,3030208917507
Computational	optix>+	21,0609716013326	0,920505376436723
Computational	optix>+	20,9877027839966	1,55599608738685
Computational	optix>+	21,0962823911056	1,48506577049018
Computational	optix>+	21,0962823911056	1,09926079217483
Computational	optix>+	21,2060765918258	1,92825708819766
Computational	optix>+	21,1325547794368	1,4184111162598
Computational	optix>+	20,9121889193668	1,31469341612979
Computational	optix>+	21,2283701194097	1,61262320878788
Computational	optix>+	20,9153203241616	1,07357407207853
Computational	optix>+	20,9780098492891	1,55841956816749
Computational	optix>+	21,2154007160521	1,4454287709134
Computational	optix>+	21,3716244053933	1,45430167428553
Computational	optix>+	21,1666813575175	1,55841956816749
Computational	optix>+	20,8992581790664	1,56435244814691
Computational	optix>+	21,105307686345	1,23086545125643
Computational	optix>+	21,0369319494007	1,23086545125643
Computational	optix>+	21,3098343361823	1,53761675498186
Computational	optix>+	21,012704402958	1,55841956816749
Computational	optix>+	21,1076847977382	1,24629693319348
Computational	optix>+	21,2258125169787	1,51549445270936
Computational	optix>+	21,0609716013326	1,62228023196808
Computational	optix>+	21,0316989175223	1,36639913385883
Computational	optix>+	20,9860391504811	1,32759266241017
Computational	optix>+	21,0658970023665	1,17067378662248
Computational	optix>+	21,0053317772246	1,36402608000705
Computational	optix>+	21,232952627925	1,39183358043645
Computational	optix>+	21,2134398628232	1,65522069828885
Computational	optix>+	21,2187026920238	1,80162605526899
Computational	optix>+	21,127871473711	1,56435244814691
Computational	optix>+	21,1758315979377	1,43496622804399
Computational	optix>+	21,1531662002972	1,44789869874849
Computational	optix>+	21,2653193337849	1,17067378662248
Computational	optix>+	21,0609716013326	0,762534622959903
Computational	optix>+	21,2899912395857	1,20237466616226
Computational	optix>+	20,8869791788838	1,24929023234059
Computational	optix>+	21,2154007160521	1,25724769641193
Computational	optix>+	21,3962897473337	1,23050978933213
Computational	optix>+	21,0988879465678	1,79317267722202
Computational	optix>+	20,9153203241616	1,52170077400785
Computational	optix>+	21,0164597455866	1,44789869874849
Computational	optix>+	21,114537424484	1,35097455608886
Computational	optix>+	20,985067585437	1,12304405568924
Computational	optix>+	21,2086710002524	1,09319658609478
Computational	optix>+	21,0748864369044	1,14753000799702
Computational	optix>+	21,0609716013326	1,15890106924359
Computational	optix>+	21,1796666953613	1,2435844352689
Computational	optix>+	21,3745200699161	2,30504835182822
Computational	optix>+	21,0085713875922	1,30983594336029
Computational	optix>+	20,8594873203314	1,39183358043645
Computational	optix>+	21,0748864369044	1,56435244814691
Computational	optix>+	21,3482818002828	1,12636041343337
Computational	optix>+	20,9789124610566	1,58894435223305
Computational	optix>+	21,2258125169787	1,81450952621104
Computational	optix>+	21,3524448126788	1,39183358043645
Computational	optix>+	21,1666813575175	1,23141102879322
Computational	optix>+	21,2824985010344	1,88406848734872
Computational	optix>+	21,1978228172582	1,31469341612979
Computational	optix>+	21,2060765918258	1,4184111162598
Computational	optix>+	21,1377237984181	1,62228023196808
Computational	optix>+	21,160196570113	1,25724769641193
Computational	optix>+	20,9877027839966	1,5057150748794
Computational	optix>+	20,985067585437	1,45433545422411
Computational	optix>+	21,1432505150971	1,72878155815137
Computational	optix>+	21,0307754573927	1,33004070677509
Computational	optix>+	21,1377094186568	1,07974339915155
Computational	optix>+	21,114537424484	1,45433545422411
Computational	optix>+	20,8520802540976	1,55841956816749
Computational	optix>+	21,1824570145387	1,23086545125643
Computational	optix>+	21,0266845519393	1,36402608000705
Computational	optix>+	21,0988879465678	1,48506577049018
Computational	optix>+	21,1076847977382	1,14824275280347
Computational	optix>+	21,2442258984551	1,43441151305349
Computational	optix>+	20,9779352307459	0,754694208562473
Computational	optix>+	20,898014856199	1,44789869874849
Computational	optix>+	21,2423947756219	1,29871043740993
Computational	optix>+	21,1030947175383	1,14768859331691
Computational	optix>+	21,3228571107169	1,92509238451013
Computational	optix>+	21,179741061672	1,22926009560082
Computational	optix>+	20,9808405319844	1,3030208917507
Computational	optix>+	21,011906411211	1,44789869874849
Computational	optix>+	21,1377094186568	1,43441151305349
Computational	optix>+	21,2256221679474	1,09926079217483
Computational	optix>+	21,134106008616	1,12304405568924
Computational	optix>+	21,0316989175223	1,15766531772287
Computational	optix>+	20,898014856199	1,22926009560082
Computational	optix>+	20,9388199314595	1,56198040272852
Computational	optix>+	21,103965405144	1,50693034197755
Computational	optix>+	20,9889072683809	2,55946560696754
Computational	optix>+	21,0962823911056	1,33026557314592
Computational	optix>+	21,1674714757897	1,23050978933213
Computational	optix>+	21,1568465134221	1,51706712138982
Computational	optix>+	21,2187026920238	1,95753947488732
Computational	optix>+	20,9574302656726	1,77420463555349
Computational	optix>+	21,1076847977382	1,09169590994768
Computational	optix>+	21,012704402958	1,33026557314592
Computational	optix>+	21,2154007160521	1,09036512967772
Computational	optix>+	21,1824570145387	1,24929023234059
Computational	optix>+	21,2952837072477	1,18561566877531
Computational	optix>+	21,2653193337849	1,62375041320837
Computational	optix>+	21,0324521960092	1,33385729008284
Computational	optix>+	21,2874173612223	1,12898825890053
Computational	optix>+	20,8992160545296	1,3476350244992
Computational	optix>+	21,2442258984551	1,60057556323239
Computational	optix>+	21,063050214297	1,43441151305349
Computational	optix>+	21,114537424484	1,72878155815137
Computational	optix>+	20,9877027839966	1,32759266241017
Computational	optix>+	21,2359330106123	1,09036512967772
Computational	optix>+	20,9877027839966	1,56198040272852
Computational	optix>+	21,1817580930241	1,2435844352689
Computational	optix>+	21,3729782581147	1,64289925540922
Computational	optix>+	21,1432505150971	1,43496622804399
Computational	optix>+	21,0398913755413	1,23141102879322
Computational	optix>+	20,9780098492891	1,09319658609478
Computational	optix>+	21,0183620693198	1,8788443260832
Computational	optix>+	21,1649616516473	1,23050978933213
Computational	optix>+	21,134106008616	1,20386447970163
Computational	optix>+	20,9728326708033	1,04496800939123
Computational	optix>+	21,3875431623182	1,62228023196808
Computational	optix>+	21,1076847977382	1,4454287709134
Computational	optix>+	21,1036689025152	1,64289925540922
Computational	optix>+	20,904970691142	1,4206105687497
Computational	optix>+	20,8526857207689	1,20386447970163
Computational	optix>+	21,1377094186568	1,51706712138982
Computational	optix>+	21,1799221897061	1,15897574204728
Computational	optix>+	21,1377237984181	1,80809869922714
Computational	optix>+	21,2110094846604	1,2435844352689
Computational	optix>+	21,011906411211	1,22733615036948
Computational	optix>+	21,0164597455866	1,72419109649563
Computational	optix>+	21,1521309712585	1,62228023196808
Computational	optix>+	21,2283701194097	1,2435844352689
Computational	optix>+	21,1521309712585	1,15766531772287
Computational	optix>+	21,012704402958	1,20386447970163
Computational	optix>+	21,2060765918258	1,61262320878788
Computational	optix>+	21,483733348098	1,82868924814616
Computational	optix>+	21,1432505150971	1,15897574204728
Computational	optix>+	21,0316989175223	1,52235555651194
Computational	optix>+	21,0430223638976	1,22926009560082
Computational	optix>+	21,2187026920238	1,80657270014138
Computational	optix>+	21,160196570113	1,12304405568924
Computational	optix>+	21,2651638078895	1,52235555651194
Computational	optix>+	21,2952837072477	1,58517610696336
Computational	optix>+	21,1191405979184	1,27520779276757
Computational	optix>+	21,0785395305126	1,05673164035809
Computational	optix>+	21,3957295474365	1,64289925540922
Computational	optix>+	21,1978228172582	1,15890106924359
Computational	optix>+	21,0658970023665	1,3476350244992
Computational	optix>+	20,9550170968999	1,35335954803784
Computational	optix>+	21,0257794205487	1,15890106924359
Computational	optix>+	21,1284232418715	1,3030208917507
Computational	optix>+	21,2824985010344	1,77420463555349
Computational	optix>+	21,0307754573927	1,07654496740647
Computational	optix>+	21,2110094846604	1,19471432809732
Computational	optix>+	21,0430223638976	1,56198040272852
Computational	optix>+	20,9129687497316	1,53761675498186
Computational	optix>+	21,0037730832261	1,46846396794499
Computational	optix>+	21,114537424484	1,55599608738685
Computational	optix>+	21,1191405979184	1,62228023196808
Computational	optix>+	21,1758315979377	1,33319776198568
Computational	optix>+	21,1649616516473	1,60057556323239
Computational	optix>+	21,1758315979377	1,40920085673537
Computational	optix>+	21,2874173612223	1,67384126586791
Computational	optix>+	21,1377094186568	1,43441151305349
Computational	optix>+	21,2874173612223	1,43496622804399
Computational	optix>+	21,0274394656403	1,02528620119279
Computational	optix>+	21,0748864369044	1,26244466621075
Computational	optix>+	21,105307686345	1,55599608738685
Computational	optix>+	21,1796666953613	2,16968611681128
Computational	optix>+	21,114537424484	1,31469341612979
Computational	optix>+	21,0085713875922	1,14753000799702
Computational	optix>+	21,0316989175223	1,51706712138982
Computational	optix>+	21,1666813575175	1,62375041320837
Computational	optix>+	21,0316989175223	1,44895177415869
Computational	optix>+	21,0609716013326	1,92825708819766
Computational	optix>+	21,2899912395857	1,23141102879322
Computational	optix>+	20,9372782753012	1,71138309057683
Computational	optix>+	21,2025689087528	1,52235555651194
Computational	optix>+	21,0307754573927	1,01855612466938
Computational	optix>+	20,9080189187242	2,01836365205239
Computational	optix>+	21,179741061672	1,53398216261206
Computational	optix>+	21,012704402958	1,53398216261206
Computational	optix>+	21,0988879465678	1,33026557314592
Computational	optix>+	20,9412798675755	1,14567549659667
Computational	optix>+	21,0742355979295	1,15897574204728
Computational	optix>+	21,0324521960092	1,24929023234059
Computational	optix>+	21,2283701194097	1,33319776198568
Computational	optix>+	20,9388199314595	1,19471432809732
Computational	optix>+	21,2355067409988	1,55599608738685
Computational	optix>+	21,1186637840171	1,53398216261206
Computational	optix>+	20,8992581790664	0,961672066746495
Computational	optix>+	21,1568465134221	1,27520779276757
Computational	optix>+	20,9728326708033	1,09169590994768
Computational	optix>+	21,3322181505816	2,04288535499128
Computational	optix>+	21,0430223638976	1,27520779276757
Computational	optix>+	21,1191405979184	1,46846396794499
Computational	optix>+	21,103965405144	1,46846396794499
Computational	optix>+	21,384753380494	1,56435244814691
Computational	optix>+	21,1666813575175	1,09926079217483
Computational	optix>+	21,2154007160521	1,51549445270936
Computational	optix>+	21,3098343361823	1,4184111162598
Computational	optix>+	21,3524448126788	1,71432460210083
Computational	optix>+	21,012704402958	1,25724769641193
Computational	optix>+	21,2256221679474	1,15766531772287
Computational	optix>+	21,1666813575175	1,26244466621075
Computational	optix>+	21,1758315979377	1,55841956816749
Computational	optix>+	21,1284232418715	1,55841956816749
Computational	optix>+	21,1531662002972	1,25724769641193
Computational	optix>+	21,1796666953613	2,04288535499128
Computational	optix>+	21,0274394656403	1,12636041343337
Computational	optix>+	21,0962823911056	1,64289925540922
Computational	optix>+	21,0369319494007	1,3030208917507
Computational	optix>+	21,127871473711	1,51706712138982
Computational	optix>+	20,8678629680817	1,45430167428553
Computational	optix>+	21,1796666953613	1,80657270014138
Computational	optix>+	20,9728326708033	1,51706712138982
Computational	optix>+	20,9808405319844	1,25724769641193
Computational	optix>+	21,0785395305126	1,39024552943505
Computational	optix>+	21,2154007160521	1,48506577049018
Computational	optix>+	21,0611962587534	1,14768859331691
Computational	optix>+	21,3489018963366	1,43677922633315
Computational	optix>+	21,3740231430249	1,18135597640042
Computational	optix>+	21,3424410473022	1,48506577049018
Computational	optix>+	21,2060765918258	1,7084947375753
Computational	optix>+	21,232952627925	2,05306008943242
Computational	optix>+	21,1191405979184	1,06121806825197
Computational	optix>+	21,011906411211	1,09036512967772
Computational	optix>+	20,9323305161793	1,32759266241017
Computational	optix>+	21,242497210033	1,69700547001486
Computational	optix>+	21,011906411211	1,33026557314592
Computational	optix>+	20,9388199314595	1,60057556323239
Computational	optix>+	21,0988879465678	1,46846396794499
Computational	optix>+	21,1036689025152	1,44789869874849
Computational	optix>+	21,0113448019033	1,3030208917507
Computational	optix>+	21,0742355979295	1,12592700921354
Computational	optix>+	21,3322181505816	1,45433545422411
Computational	optix>+	21,2359330106123	1,4184111162598
Computational	optix>+	21,0748864369044	1,50693034197755
Computational	optix>+	21,1568465134221	1,39024552943505
Computational	optix>+	20,966008429602	1,33004070677509
Computational	optix>+	21,0316989175223	1,45430167428553
Computational	optix>+	21,2283701194097	1,34013471869005
Computational	optix>+	21,1816664667007	1,24929023234059
Computational	optix>+	21,1377237984181	1,92825708819766
Computational	optix>+	21,0053317772246	1,15889654326544
Computational	optix>+	21,063050214297	1,56435244814691
Computational	optix>+	21,0113448019033	1,23438195929823
Computational	optix>+	21,1545030629068	1,29020202897117
Computational	optix>+	21,160196570113	1,58517610696336
Computational	optix>+	20,9728326708033	1,39024552943505
Computational	optix>+	21,0113448019033	1,87368067199798
Computational	optix>+	21,1186637840171	1,14824275280347
Computational	optix>+	21,2355067409988	1,02038776887505
Computational	optix>+	20,9129687497316	1,62228023196808
Computational	optix>+	21,1030947175383	1,33026557314592
Computational	optix>+	21,1666813575175	1,27520779276757
Computational	optix>+	21,0748864369044	1,23141102879322
Computational	optix>+	21,2060765918258	1,20237466616226
Computational	optix>+	21,1666813575175	1,7242186933104
Computational	optix>+	21,0257794205487	1,81450952621104
Computational	optix>+	21,063050214297	1,33319776198568
Computational	optix>+	20,977182891575	1,55841956816749
Computational	optix>+	21,1649616516473	1,74889789272812
Computational	optix>+	21,160196570113	1,25724769641193
Computational	optix>+	20,977182891575	1,43677922633315
Computational	optix>+	21,0164597455866	1,17067378662248
Computational	optix>+	21,1325547794368	1,32759266241017
Computational	optix>+	21,0658970023665	1,15766531772287
Computational	optix>+	20,8995344027317	1,02528620119279
Computational	optix>+	21,0611962587534	1,65522069828885
Computational	optix>+	21,063050214297	1,15890106924359
Computational	optix>+	20,8992581790664	1,2577193853435
Computational	optix>+	20,9651370298688	1,4184111162598
Computational	optix>+	21,2086710002524	1,45430167428553
Computational	optix>+	21,0742355979295	1,15897574204728
Computational	optix>+	20,985067585437	1,56198040272852
Computational	optix>+	21,1978228172582	1,14567549659667
Computational	optix>+	21,0389761863162	1,64289925540922
Computational	optix>+	21,1191405979184	1,7242186933104
Computational	optix>+	21,1191405979184	1,57104028768163
Computational	optix>+	21,0430223638976	1,3030208917507
Computational	optix>+	21,1377237984181	1,33004070677509
Computational	optix>+	21,1432505150971	1,92509238451013
Computational	optix>+	21,1284232418715	1,01788019755058
Computational	optix>+	21,0785395305126	1,5057150748794
Computational	optix>+	21,248699272709	1,14753000799702
Computational	optix>+	21,160196570113	1,51706712138982
Computational	optix>+	21,2615511689013	1,2435844352689
Computational	optix>+	21,179741061672	1,36402608000705
Computational	optix>+	21,1074768524274	1,05473723166906
Computational	optix>+	21,114537424484	1,44895177415869
Computational	optix>+	21,1186637840171	1,44789869874849
Computational	optix>+	21,1076847977382	1,09036512967772
Computational	optix>+	21,1568465134221	1,22733615036948
Computational	optix>+	21,2375202405114	1,4454287709134
Computational	optix>+	21,2134398628232	1,43677922633315
Computational	optix>+	21,3048287811559	1,59912250689773
Computational	optix>+	21,0785395305126	1,5057150748794
Computational	optix>+	21,0469673391729	1,46846396794499
Computational	optix>+	21,2025689087528	1,31469341612979
Computational	optix>+	20,8761086547182	1,23438195929823
Computational	optix>+	21,011906411211	1,43441151305349
Computational	optix>+	21,1649616516473	1,22733615036948
Computational	optix>+	21,2359330106123	1,44895177415869
Computational	optix>+	21,0469673391729	1,3030208917507
Computational	optix>+	21,0053317772246	1,14824275280347
Computational	optix>+	21,0183620693198	1,14824275280347
Computational	optix>+	21,3228571107169	1,45921336760805
Computational	optix>+	21,0257794205487	1,29871043740993
Computational	optix>+	20,9785073475516	1,3030208917507
Computational	optix>+	21,063050214297	1,34013471869005
Computational	optix>+	21,1545030629068	1,81450952621104
Computational	optix>+	21,0609716013326	1,33004070677509
Computational	optix>+	21,0429451554837	1,24929023234059
Computational	optix>+	21,0611962587534	1,05673164035809
Computational	optix>+	21,1799221897061	1,51706712138982
Computational	optix>+	21,011906411211	1,15889654326544
Computational	optix>+	21,0398913755413	1,35335954803784
Computational	optix>+	21,1978228172582	1,39183358043645
Computational	optix>+	21,1649616516473	1,56198040272852
Computational	optix>+	21,232952627925	1,50693034197755
Computational	optix>+	21,2187026920238	1,62375041320837
Computational	optix>+	21,0742355979295	1,24629693319348
Computational	optix>+	21,143539930615	1,72419109649563
Computational	optix>+	21,0324521960092	1,4454287709134
Computational	optix>+	20,9121889193668	1,14199061392173
Computational	optix>+	21,127871473711	1,14824275280347
Computational	optix>+	21,0962823911056	1,22733615036948
Computational	optix>+	21,0611962587534	1,01788019755058
Computational	optix>+	20,9728326708033	1,58894435223305
Computational	optix>+	21,1824570145387	1,30280153260284
Computational	optix>+	21,2653193337849	1,50693034197755
Computational	optix>+	21,0785395305126	1,64289925540922
Computational	optix>+	21,0324521960092	1,2577193853435
Computational	optix>+	21,1186637840171	1,4454287709134
Computational	optix>+	20,9877027839966	0,97839848820457
Computational	optix>+	21,0085713875922	1,22926009560082
Computational	optix>+	21,248699272709	1,00350003335258
Computational	optix>+	21,0398913755413	1,18135597640042
Computational	optix>+	21,1758315979377	1,33026557314592
Computational	optix>+	21,2615511689013	1,74889789272812
Computational	optix>+	21,1758315979377	1,35335954803784
Computational	optix>+	21,063050214297	1,09926079217483
Computational	optix>+	21,1674714757897	1,33004070677509
Computational	optix>+	21,011906411211	1,12592700921354
Computational	optix>+	20,8992581790664	1,24629693319348
Computational	optix>+	21,2874173612223	1,44496662815672
Computational	optix>+	20,9889072683809	0,951163980577568
Computational	optix>+	21,1521309712585	1,52170077400785
Computational	optix>+	21,242497210033	1,43677922633315
Computational	optix>+	21,0266845519393	1,24929023234059
Computational	optix>+	21,2154007160521	1,01445420040493
Computational	optix>+	21,0183620693198	0,97132604664749
Computational	optix>+	20,8526857207689	1,27520779276757
Computational	optix>+	21,1978228172582	1,31469341612979
Computational	optix>+	21,2256221679474	1,10767686015503
Computational	optix>+	21,1036689025152	1,50693034197755
Computational	optix>+	21,1074768524274	1,67026424856184
Computational	optix>+	21,0307754573927	1,15897574204728
Computational	optix>+	21,160196570113	1,32759266241017
Computational	optix>+	21,0748864369044	1,53398216261206
Computational	optix>+	21,0183620693198	1,12898825890053
Computational	optix>+	21,103965405144	1,82898002323835
Computational	optix>+	21,0037730832261	1,25724769641193
Computational	optix>+	21,0266845519393	1,55841956816749
Computational	optix>+	21,0369319494007	1,2577193853435
Computational	optix>+	21,2060765918258	1,58894435223305
Computational	optix>+	21,0324521960092	1,3476350244992
Computational	optix>+	20,985067585437	1,2577193853435
Computational	optix>+	21,2110094846604	1,4206105687497
Computational	optix>+	20,8761086547182	1,22926009560082
Computational	optix>+	21,2355067409988	1,45430167428553
Computational	optix>RHGRI	25,4971125529358	2,06974487209125
Computational	optix>RHGRI	25,3182669355103	2,30775693214608
Computational	optix>RHGRI	25,4971125529358	2,11249991981891
Computational	optix>RHGRI	25,3088277766243	2,02291590573423
Computational	optix>RHGRI	25,5942402823314	1,92439134324929
Computational	optix>RHGRI	25,3088277766243	2,05160400878147
Computational	optix>RHGRI	25,5653959649007	2,47866802398475
Computational	optix>RHGRI	24,9620968734524	2,10359613762048
Computational	optix>RHGRI	25,4210120210176	2,11069235702475
Computational	optix>RHGRI	25,4037703561382	1,86149333397872
Computational	optix>RHGRI	25,3930887022029	2,04148029634266
Computational	optix>RHGRI	25,4761698143865	1,88558700038559
Computational	optix>RHGRI	24,9474400165791	2,17322391556658
Computational	optix>RHGRI	25,4656519027653	1,4345134917715
Computational	optix>RHGRI	24,8538322805552	1,6625853804625
Computational	optix>RHGRI	24,8929074722148	2,2528445735726
Computational	optix>RHGRI	25,420431143984	1,39821940241376
Computational	optix>RHGRI	25,0969122874502	1,87105506289294
Computational	optix>RHGRI	25,4612469571706	1,61735750705685
Computational	optix>RHGRI	25,311101544223	1,88558700038559
Computational	optix>RHGRI	25,3029075936773	1,92485590608183
Computational	optix>RHGRI	25,5408995637569	1,92485590608183
Computational	optix>RHGRI	25,00160975524	1,4345134917715
Computational	optix>RHGRI	24,8652461546256	2,12937117563622
Computational	optix>RHGRI	25,0824583890254	1,7950791614561
Computational	optix>RHGRI	24,848941620071	1,86355639673573
Computational	optix>RHGRI	25,3008215647407	1,790945496442
Computational	optix>RHGRI	25,3463774526307	1,59269687559408
Computational	optix>RHGRI	24,9812132021848	2,0929154298137
Computational	optix>RHGRI	24,9407531187954	1,96155845262274
Computational	optix>RHGRI	24,9717915910643	2,23215808201099
Computational	optix>RHGRI	24,8536053746583	2,34399776716996
Computational	optix>RHGRI	25,2354138447582	2,12937117563622
Computational	optix>RHGRI	25,5641143230014	1,9991747348139
Computational	optix>RHGRI	25,3008215647407	1,9991747348139
Computational	optix>RHGRI	25,4210120210176	2,10359613762048
Computational	optix>RHGRI	25,0539140568993	1,92485590608183
Computational	optix>RHGRI	25,4971125529358	1,4134455238683
Computational	optix>RHGRI	25,5805146622231	1,4345134917715
Computational	optix>RHGRI	25,3417951819247	1,83255884693302
Computational	optix>RHGRI	25,2824395982854	2,05160400878147
Computational	optix>RHGRI	25,1252420875411	2,67536414276259
Computational	optix>RHGRI	25,183871566113	2,06974487209125
Computational	optix>RHGRI	25,2911440965432	1,62369685361776
Computational	optix>RHGRI	25,2480043686651	2,4890042895236
Computational	optix>RHGRI	25,0679112870183	1,76394558765836
Computational	optix>RHGRI	25,0292434590772	1,23073473465861
Computational	optix>RHGRI	25,3818453894301	2,55451318340504
Computational	optix>RHGRI	25,0969122874502	2,84645358286037
Computational	optix>RHGRI	25,055407425833	2,11069235702475
Computational	optix>RHGRI	25,5714576429016	2,31014113104008
Computational	optix>RHGRI	25,349129626685	2,89626612835078
Computational	optix>RHGRI	24,9682635384381	2,56722515603063
Computational	optix>RHGRI	25,1285221308172	2,06393786037205
Computational	optix>RHGRI	25,2028116814914	2,30775693214608
Computational	optix>RHGRI	25,2486033076494	1,9842125247412
Computational	optix>RHGRI	25,3732030289737	1,92807066531121
Computational	optix>RHGRI	25,3088277766243	2,28774882871886
Computational	optix>RHGRI	24,9499422700965	1,4345134917715
Computational	optix>RHGRI	25,1285221308172	2,1893075761717
Computational	optix>RHGRI	25,2480043686651	1,45928526082352
Computational	optix>RHGRI	25,00160975524	2,05160400878147
Computational	optix>RHGRI	25,2486033076494	1,86643731657655
Computational	optix>RHGRI	24,9057010914605	2,11069235702475
Computational	optix>RHGRI	25,2677708268138	2,51789027439191
Computational	optix>RHGRI	25,3818453894301	2,46136332994684
Computational	optix>RHGRI	25,1252420875411	1,9991747348139
Computational	optix>RHGRI	24,8483210858118	2,04148029634266
Computational	optix>RHGRI	25,2911440965432	2,06974487209125
Computational	optix>RHGRI	24,9717915910643	1,92485590608183
Computational	optix>RHGRI	25,0098327032395	1,37661920090336
Computational	optix>RHGRI	25,3029075936773	1,86643731657655
Computational	optix>RHGRI	25,3029075936773	2,41053334524208
Computational	optix>RHGRI	25,5653959649007	2,12800987565266
Computational	optix>RHGRI	25,3857831962186	1,91053234942153
Computational	optix>RHGRI	25,0824583890254	1,92807066531121
Computational	optix>RHGRI	25,4123656165804	1,73585978629686
Computational	optix>RHGRI	25,3029075936773	2,17444191620089
Computational	optix>RHGRI	25,3463774526307	2,24256467409114
Computational	optix>RHGRI	25,2480043686651	2,18902556629335
Computational	optix>RHGRI	25,4037703561382	1,96155845262274
Computational	optix>RHGRI	25,0898128159193	2,31014113104008
Computational	optix>RHGRI	25,3092500486183	2,02291590573423
Computational	optix>RHGRI	25,2028116814914	2,331928985161
Computational	optix>RHGRI	25,3941712283083	2,34399776716996
Computational	optix>RHGRI	25,0051443383399	1,88039875270035
Computational	optix>RHGRI	25,1438416215029	2,06393786037205
Computational	optix>RHGRI	25,2072312845864	1,61735750705685
Computational	optix>RHGRI	25,091818975924	2,25978304931059
Computational	optix>RHGRI	25,2824395982854	1,40198019380309
Computational	optix>RHGRI	24,9042579767518	2,21626081183886
Computational	optix>RHGRI	25,3029075936773	1,69988189444525
Computational	optix>RHGRI	25,4761698143865	2,30775693214608
Computational	optix>RHGRI	25,3463774526307	1,790945496442
Computational	optix>RHGRI	25,42322282753	1,9625732734743
Computational	optix>RHGRI	25,137533107945	2,81524278431718
Computational	optix>RHGRI	25,4068487783623	1,87951525564156
Computational	optix>RHGRI	25,5321517923134	1,39821940241376
Computational	optix>RHGRI	25,3491465764268	2,47866802398475
Computational	optix>RHGRI	25,183871566113	2,11249991981891
Computational	optix>RHGRI	25,3633730658614	1,67319287263085
Computational	optix>RHGRI	25,091818975924	1,88558700038559
Computational	optix>RHGRI	25,406459372789	2,58432122886412
Computational	optix>RHGRI	25,2486033076494	2,11249991981891
Computational	optix>RHGRI	25,0679112870183	1,39390979866499
Computational	optix>RHGRI	25,1252420875411	2,02291590573423
Computational	optix>RHGRI	25,4604497204382	1,78714617347352
Computational	optix>RHGRI	25,531958301183	2,03237610412506
Computational	optix>RHGRI	25,4604181733173	1,39390979866499
Computational	optix>RHGRI	25,5408995637569	2,03237610412506
Computational	optix>RHGRI	24,9925656857225	2,34399776716996
Computational	optix>RHGRI	25,0051443383399	2,24256467409114
Computational	optix>RHGRI	25,4564826079437	1,78714617347352
Computational	optix>RHGRI	24,8663229707119	2,76758678659061
Computational	optix>RHGRI	25,0077846158214	2,10335226594427
Computational	optix>RHGRI	25,42322282753	2,1001668275624
Computational	optix>RHGRI	25,0117436406415	2,28758318588612
Computational	optix>RHGRI	25,0914404330617	2,1893075761717
Computational	optix>RHGRI	25,2275591621836	2,10335226594427
Computational	optix>RHGRI	24,9856780702975	2,41053334524208
Computational	optix>RHGRI	25,1110374416751	1,9625732734743
Computational	optix>RHGRI	25,143159055274	1,96882855427932
Computational	optix>RHGRI	25,091818975924	1,91053234942153
Computational	optix>RHGRI	24,9812132021848	1,69006774897712
Computational	optix>RHGRI	25,0824583890254	2,11249991981891
Computational	optix>RHGRI	25,0077846158214	2,11249991981891
Computational	optix>RHGRI	25,0914404330617	1,81006899235118
Computational	optix>RHGRI	25,3029075936773	2,46136332994684
Computational	optix>RHGRI	25,349129626685	1,86643731657655
Computational	optix>RHGRI	25,1407372231404	1,64906162192728
Computational	optix>RHGRI	25,3491465764268	1,92807066531121
Computational	optix>RHGRI	25,420431143984	1,40883943386423
Computational	optix>RHGRI	25,4612469571706	1,40883943386423
Computational	optix>RHGRI	25,1839841791055	2,40086058405948
Computational	optix>RHGRI	25,0914404330617	2,05160400878147
Computational	optix>RHGRI	25,1285221308172	1,42268636891292
Computational	optix>RHGRI	25,0539140568993	2,1453779316202
Computational	optix>RHGRI	25,143159055274	1,6625853804625
Computational	optix>RHGRI	25,3930887022029	1,88558700038559
Computational	optix>RHGRI	24,9672183284204	2,10335226594427
Computational	optix>RHGRI	25,1244632451215	2,45056987168426
Computational	optix>RHGRI	25,0969122874502	2,43976051478042
Computational	optix>RHGRI	25,4068487783623	1,38339631546281
Computational	optix>RHGRI	25,2824395982854	2,18902556629335
Computational	optix>RHGRI	25,0077846158214	1,59269687559408
Computational	optix>RHGRI	25,3717616803264	1,96155845262274
Computational	optix>RHGRI	25,3491465764268	2,08113244662958
Computational	optix>RHGRI	25,3182669355103	2,21626081183886
Computational	optix>RHGRI	25,1259153497839	2,2528445735726
Computational	optix>RHGRI	25,3008215647407	2,45056987168426
Computational	optix>RHGRI	24,9925656857225	1,76394558765836
Computational	optix>RHGRI	25,2824395982854	1,53571380350443
Computational	optix>RHGRI	25,0679112870183	1,39390979866499
Computational	optix>RHGRI	25,2486033076494	1,86428873618237
Computational	optix>RHGRI	25,2486033076494	1,35749101666866
Computational	optix>RHGRI	24,8746706729319	2,06974487209125
Computational	optix>RHGRI	25,5805146622231	1,88558700038559
Computational	optix>RHGRI	25,3008215647407	1,86355639673573
Computational	optix>RHGRI	24,9384473115554	1,86355639673573
Computational	optix>RHGRI	25,5571170753945	2,02600608880991
Computational	optix>RHGRI	25,4267052329915	1,83024184050442
Computational	optix>RHGRI	25,2677708268138	2,68093372954835
Computational	optix>RHGRI	25,3732030289737	2,20357579032745
Computational	optix>RHGRI	25,0841851636658	2,40161320160089
Computational	optix>RHGRI	25,3818453894301	1,91053234942153
Computational	optix>RHGRI	25,2072312845864	2,619014177901
Computational	optix>RHGRI	25,091818975924	2,03237610412506
Computational	optix>RHGRI	24,8652461546256	2,06393786037205
Computational	optix>RHGRI	25,4406305039033	1,6625853804625
Computational	optix>RHGRI	25,2072312845864	1,37572096068197
Computational	optix>RHGRI	25,3930887022029	2,17322391556658
Computational	optix>RHGRI	24,9474400165791	1,9842125247412
Computational	optix>RHGRI	25,7421506806055	2,40161320160089
Computational	optix>RHGRI	25,055407425833	2,1453779316202
Computational	optix>RHGRI	25,1407372231404	1,81006899235118
Computational	optix>RHGRI	25,4564826079437	2,59396251379518
Computational	optix>RHGRI	25,2354138447582	2,28774882871886
Computational	optix>RHGRI	25,2275591621836	2,18902556629335
Computational	optix>RHGRI	25,143159055274	2,37018440950489
Computational	optix>RHGRI	25,5181119116059	1,53571380350443
Computational	optix>RHGRI	25,346487033717	1,78714617347352
Computational	optix>RHGRI	25,2911440965432	1,96882855427932
Computational	optix>RHGRI	24,941800944012	1,9842125247412
Computational	optix>RHGRI	25,6802250666284	2,2528445735726
Computational	optix>RHGRI	25,3029075936773	2,11069235702475
Computational	optix>RHGRI	24,917429437202	1,83989438729184
Computational	optix>RHGRI	24,9812132021848	1,92807066531121
Computational	optix>RHGRI	25,00160975524	1,9625732734743
Computational	optix>RHGRI	24,8536053746583	1,44620698148228
Computational	optix>RHGRI	25,2507324641483	2,12800987565266
Computational	optix>RHGRI	25,2911440965432	1,64906162192728
Computational	optix>RHGRI	25,349129626685	2,02291590573423
Computational	optix>RHGRI	25,420431143984	2,10335226594427
Computational	optix>RHGRI	25,2354138447582	1,42268636891292
Computational	optix>RHGRI	25,1285221308172	2,40086058405948
Computational	optix>RHGRI	25,4406305039033	2,08094304364672
Computational	optix>RHGRI	25,0841851636658	2,45056987168426
Computational	optix>RHGRI	24,9672183284204	1,790945496442
Computational	optix>RHGRI	25,0999598694399	2,25978304931059
Computational	optix>RHGRI	25,2677708268138	2,59396251379518
Computational	optix>RHGRI	25,2072312845864	2,03237610412506
Computational	optix>RHGRI	25,1839841791055	1,69006774897712
Computational	optix>RHGRI	25,1839841791055	1,59122871472881
Computational	optix>RHGRI	25,0969122874502	1,4345134917715
Computational	optix>RHGRI	25,1512485215989	2,12937117563622
Computational	optix>RHGRI	25,3182669355103	1,4134455238683
Computational	optix>RHGRI	24,9856780702975	2,1001668275624
Computational	optix>RHGRI	25,091818975924	2,18902556629335
Computational	optix>RHGRI	25,137533107945	1,64906162192728
Computational	optix>RHGRI	24,917429437202	2,12937117563622
Computational	optix>RHGRI	25,0098327032395	2,11249991981891
Computational	optix>RHGRI	25,1839841791055	1,83024184050442
Computational	optix>RHGRI	25,3088277766243	1,57799416322923
Computational	optix>RHGRI	25,2486033076494	1,83255884693302
Computational	optix>RHGRI	25,1512485215989	2,40161320160089
Computational	optix>RHGRI	24,9925656857225	2,28758318588612
Computational	optix>RHGRI	24,9407531187954	1,92807066531121
Computational	optix>RHGRI	25,2072312845864	1,68356295456001
Computational	optix>RHGRI	25,143159055274	2,12937117563622
Computational	optix>RHGRI	25,2677708268138	2,12800987565266
Computational	optix>RHGRI	25,1252420875411	2,59396251379518
Computational	optix>RHGRI	25,349129626685	2,24256467409114
Computational	optix>RHGRI	25,2770922449387	2,40161320160089
Computational	optix>RHGRI	25,4564826079437	2,29770915451913
Computational	optix>RHGRI	25,346487033717	2,21626081183886
Computational	optix>RHGRI	25,311101544223	1,91053234942153
Computational	optix>RHGRI	24,8830913187515	1,88558700038559
Computational	optix>RHGRI	25,0969122874502	1,87951525564156
Computational	optix>RHGRI	25,2770922449387	1,86428873618237
Computational	optix>RHGRI	25,1252420875411	1,79269578594691
Computational	optix>RHGRI	25,5942402823314	1,66562794867809
Computational	optix>RHGRI	25,5805146622231	1,91053234942153
Computational	optix>RHGRI	25,091818975924	1,69006774897712
Computational	optix>RHGRI	25,3029075936773	2,45056987168426
Computational	optix>RHGRI	25,1259153497839	1,83024184050442
Computational	optix>RHGRI	25,3857831962186	2,17322391556658
Computational	optix>RHGRI	25,0679112870183	1,86355639673573
Computational	optix>RHGRI	25,3088277766243	2,11069235702475
Computational	optix>RHGRI	24,9488162941656	2,63919681514314
Computational	optix>RHGRI	24,9436576974808	1,96155845262274
Computational	optix>RHGRI	24,9485750491739	1,76394558765836
Computational	optix>RHGRI	24,9587424012875	2,46136332994684
Computational	optix>RHGRI	24,9812132021848	2,05160400878147
Computational	optix>RHGRI	25,0077846158214	1,9842125247412
Computational	optix>RHGRI	24,9812132021848	2,06974487209125
Computational	optix>RHGRI	25,2911440965432	1,96882855427932
Computational	optix>RHGRI	24,9488162941656	1,96882855427932
Computational	optix>RHGRI	25,3029075936773	1,88558700038559
Computational	optix>RHGRI	25,311101544223	2,17322391556658
Computational	optix>RHGRI	25,1259153497839	1,88039875270035
Computational	optix>RHGRI	25,2480043686651	1,68356295456001
Computational	optix>RHGRI	25,0914404330617	2,21626081183886
Computational	optix>RHGRI	25,3182669355103	2,89857212088952
Computational	optix>RHGRI	24,9485750491739	2,02291590573423
Computational	optix>RHGRI	25,5270517343244	2,30775693214608
Computational	optix>RHGRI	25,346487033717	1,96882855427932
Computational	optix>RHGRI	24,9474400165791	2,65733196604626
Computational	optix>RHGRI	25,091818975924	2,46136332994684
Computational	optix>RHGRI	25,346487033717	2,03237610412506
Computational	optix>RHGRI	25,1407372231404	2,17444191620089
Computational	optix>RHGRI	25,4068487783623	2,11069235702475
Computational	optix>RHGRI	25,2911440965432	1,4134455238683
Computational	optix>RHGRI	25,1933980460591	2,21626081183886
Computational	optix>RHGRI	25,0679112870183	2,21626081183886
Computational	optix>RHGRI	24,9241763319956	2,40161320160089
Computational	optix>RHGRI	25,0162512735395	2,1001668275624
Computational	optix>RHGRI	25,2770922449387	2,11070307618087
Computational	optix>RHGRI	25,2275591621836	1,83989438729184
Computational	optix>RHGRI	25,091818975924	2,08094304364672
Computational	optix>RHGRI	24,9590617019898	1,790945496442
Computational	optix>RHGRI	24,7917692693597	2,11070307618087
Computational	optix>RHGRI	25,1407372231404	2,06393786037205
Computational	optix>RHGRI	25,2507324641483	1,92485590608183
Computational	optix>RHGRI	25,4123656165804	1,39390979866499
Computational	optix>RHGRI	25,6723678009162	1,69006774897712
Computational	optix>RHGRI	25,1438416215029	2,10359613762048
Computational	optix>RHGRI	25,5860334073838	2,20357579032745
Computational	optix>RHGRI	25,3029075936773	2,66828354197634
Computational	optix>RHGRI	25,1512485215989	2,03237610412506
Computational	optix>RHGRI	25,3818453894301	2,06974487209125
Computational	optix>RHGRI	25,349129626685	1,92807066531121
Computational	optix>RHGRI	25,0969122874502	1,67319287263085
Computational	optix>RHGRI	24,9055789838935	1,81006899235118
Computational	optix>RHGRI	24,9672183284204	1,6625853804625
Computational	optix>RHGRI	25,1933980460591	1,59122871472881
Computational	optix>RHGRI	25,0098327032395	1,57799416322923
Computational	optix>RHGRI	25,2354138447582	2,06393786037205
Computational	optix>RHGRI	25,055407425833	1,92439134324929
Computational	optix>RHGRI	25,0162512735395	2,06974487209125
Computational	optix>RHGRI	25,4564826079437	1,59122871472881
Computational	optix>RHGRI	25,4564826079437	1,76394558765836
Computational	optix>RHGRI	25,0824583890254	2,55451318340504
Computational	optix>RHGRI	25,3633730658614	1,87105506289294
Computational	optix>RHGRI	25,2507324641483	1,73585978629686
Computational	optix>RHGRI	24,941800944012	1,69006774897712
Computational	optix>RHGRI	25,1252420875411	2,12800987565266
Computational	optix>RHGRI	25,3029075936773	2,43836579209329
Computational	optix>RHGRI	25,0539140568993	2,03237610412506
Computational	optix>RHGRI	25,554350330669	1,790945496442
Computational	optix>RHGRI	25,1407372231404	1,9842125247412
Computational	optix>RHGRI	25,346487033717	1,9991747348139
Computational	optix>RHGRI	25,1839841791055	2,14604950898077
Computational	optix>RHGRI	25,5181119116059	2,25978304931059
Computational	optix>RHGRI	25,3029075936773	2,37018440950489
Computational	optix>RHGRI	25,143159055274	2,40086058405948
Computational	optix>RHGRI	25,055407425833	2,06393786037205
Computational	optix>RHGRI	25,3930887022029	2,25978304931059
Computational	optix>RHGRI	25,0999598694399	1,68356295456001
Computational	optix>RHGRI	24,9620968734524	1,61735750705685
Computational	optix>RHGRI	25,4612469571706	1,38973649467633
Computational	optix>RHGRI	25,4267052329915	1,43141041171348
Computational	optix>RHGRI	25,091818975924	2,06974487209125
Computational	optix>RHGRI	25,3088277766243	2,46136332994684
Computational	optix>RHGRI	25,406459372789	2,10335226594427
Computational	optix>RHGRI	25,3732030289737	2,06393786037205
Computational	optix>RHGRI	24,9812132021848	1,69006774897712
Computational	optix>RHGRI	24,9057010914605	2,12937117563622
Computational	optix>RHGRI	25,311101544223	1,36331204794101
Computational	optix>RHGRI	25,183871566113	2,4890042895236
Computational	optix>RHGRI	24,9856780702975	1,92485590608183
Computational	optix>RHGRI	25,2486033076494	1,87951525564156
Computational	optix>RHGRI	25,429527051749	1,42916720881637
Computational	optix>RHGRI	25,346487033717	1,79269578594691
Computational	optix>RHGRI	25,4267052329915	1,54647972107665
Computational	optix>RHGRI	25,183871566113	2,25978304931059
Computational	optix>RHGRI	25,0098327032395	2,331928985161
Computational	optix>RHGRI	25,0999598694399	2,40086058405948
Computational	optix>RHGRI	24,905588591816	2,45056987168426
Computational	optix>RHGRI	25,143159055274	1,64906162192728
Computational	optix>RHGRI	25,4656519027653	1,83989438729184
Computational	optix>RHGRI	24,9620968734524	2,12800987565266
Computational	optix>RHGRI	24,9023251139934	2,11249991981891
Computational	optix>RHGRI	25,1407372231404	2,28774882871886
Computational	optix>RHGRI	25,346487033717	1,85675433063282
Computational	optix>RHGRI	24,9407531187954	2,06974487209125
Computational	optix>RHGRI	25,2275591621836	1,83255884693302
Computational	optix>RHGRI	25,2911440965432	2,17322391556658
Computational	optix>RHGRI	25,1933980460591	1,86643731657655
Computational	optix>RHGRI	25,3570625476571	1,83024184050442
Computational	optix>RHGRI	25,0077846158214	1,79269578594691
Computational	optix>RHGRI	25,3417951819247	2,43976051478042
Computational	optix>RHGRI	25,2275591621836	1,6625853804625
Computational	optix>RHGRI	25,2507324641483	2,10359613762048
Computational	optix>RHGRI	25,2824395982854	2,4890042895236
Computational	optix>RHGRI	25,0539140568993	2,02291590573423
Computational	optix>RHGRI	25,00160975524	2,40086058405948
Computational	optix>RHGRI	24,9057010914605	1,9991747348139
Computational	optix>RHGRI	25,3857831962186	2,2528445735726
Computational	optix>RHGRI	25,1933980460591	1,88039875270035
Computational	optix>RHGRI	25,5343191169906	2,67111514002029
Computational	optix>RHGRI	25,0898128159193	1,86355639673573
Computational	optix>RHGRI	25,1933980460591	2,20357579032745
Computational	optix>RHGRI	25,5626125033077	2,67111514002029
Computational	optix>RHGRI	24,9042579767518	2,3157039614031
Computational	optix>RHGRI	25,42322282753	2,1453779316202
Computational	optix>RHGRI	25,3029075936773	1,61735750705685
Computational	optix>RHGRI	25,3182669355103	2,1001668275624
Computational	optix>RHGRI	25,1407372231404	2,10335226594427
Computational	optix>RHGRI	25,1438416215029	2,40161320160089
Computational	optix>RHGRI	25,2486033076494	1,92807066531121
Computational	optix>RHGRI	25,1244632451215	2,47866802398475
Computational	optix>RHGRI	25,4564826079437	2,46136332994684
Computational	optix>RHGRI	25,3941712283083	2,619014177901
Computational	optix>RHGRI	25,091818975924	2,37018440950489
Computational	optix>RHGRI	25,4591413184639	2,02291590573423
Computational	optix>RHGRI	25,5343191169906	1,86355639673573
Computational	optix>RHGRI	25,1839841791055	1,53571380350443
Computational	optix>RHGRI	24,9241763319956	2,0929154298137
Computational	optix>RHGRI	25,4037703561382	2,59557425938852
Computational	optix>RHGRI	25,4612469571706	1,85675433063282
Computational	optix>RHGRI	24,9620968734524	2,10335226594427
Computational	optix>RHGRI	24,9717915910643	1,9991747348139
Computational	optix>RHGRI	25,420431143984	1,69006774897712
Computational	optix>RHGRI	25,4604497204382	2,12937117563622
Computational	optix>RHGRI	25,0914404330617	2,14604950898077
Computational	optix>RHGRI	25,429527051749	2,30775693214608
Computational	optix>RHGRI	25,4037703561382	2,41053334524208
Computational	optix>RHGRI	25,0999598694399	2,14604950898077
Computational	optix>RHGRI	25,4406305039033	2,544609743675
Computational	optix>RHGRI	24,9474400165791	2,03237610412506
Computational	optix>RHGRI	25,1110374416751	1,96155845262274
Computational	optix>RHGRI	25,1407372231404	1,69006774897712
Computational	optix>RHGRI	25,1979117368483	2,4890042895236
Computational	optix>RHGRI	25,1512485215989	1,44620698148228
Computational	optix>RHGRI	24,9925656857225	2,10335226594427
Computational	optix>RHGRI	25,055407425833	1,92485590608183
Computational	optix>RHGRI	25,554350330669	2,90659826788731
Computational	optix>RHGRI	25,1407372231404	2,43836579209329
Computational	optix>RHGRI	25,055407425833	2,24256467409114
Computational	optix>RHGRI	25,2911440965432	1,86603572489675
Computational	optix>RHGRI	25,531958301183	2,63919681514314
Computational	optix>RHGRI	25,3029075936773	2,05160400878147
Computational	optix>RHGRI	25,0898128159193	2,21626081183886
Computational	optix>RHGRI	25,3417951819247	1,85675433063282
Computational	optix>RHGRI	25,4210120210176	2,43836579209329
Computational	optix>RHGRI	25,4037703561382	1,92439134324929
Computational	optix>RHGRI	25,554350330669	1,96155845262274
Computational	optix>RHGRI	25,5158832319135	1,88558700038559
Computational	optix>RHGRI	25,1407372231404	1,88558700038559
Computational	optix>RHGRI	25,3092500486183	1,9991747348139
Computational	optix>RHGRI	24,9436576974808	1,36331204794101
Computational	optix>RHGRI	24,9485750491739	2,17444191620089
Computational	optix>RHGRI	25,4612469571706	1,40983116626511
Computational	optix>RHGRI	25,1244632451215	2,0929154298137
Computational	optix>RHGRI	25,2677708268138	1,73585978629686
Computational	optix>RHGRI	25,1407372231404	2,20357579032745
Computational	optix>RHGRI	24,7917692693597	2,46136332994684
Computational	optix>RHGRI	25,3633730658614	2,30775693214608
Computational	optix>RHGRI	25,2072312845864	2,41053334524208
Computational	optix>RHGRI	25,2911440965432	1,71627002755811
Computational	optix>RHGRI	25,311101544223	2,23215808201099
Computational	optix>RHGRI	25,2354138447582	2,03237610412506
Computational	optix>RHGRI	25,1285221308172	1,87951525564156
Computational	optix>RHGRI	24,9856780702975	1,92439134324929
Computational	optix>RHGRI	25,3491465764268	2,10359613762048
Computational	optix>RHGRI	25,055407425833	1,91053234942153
Computational	optix>RHGRI	25,0077846158214	2,0929154298137
Computational	optix>RHGRI	25,5571170753945	2,1453779316202
Computational	optix>RHGRI	24,7397709959918	2,619014177901
Computational	optix>RHGRI	25,183871566113	1,38339631546281
Computational	optix>RHGRI	25,3417951819247	2,58432122886412
Computational	optix>RHGRI	25,1252420875411	2,25978304931059
Computational	optix>RHGRI	25,1252420875411	2,10359613762048
Computational	optix>RHGRI	25,3941712283083	2,11070307618087
Computational	optix>RHGRI	25,0824583890254	1,7950791614561
Computational	optix>RHGRI	25,4037703561382	2,66828354197634
Computational	optix>RHGRI	24,9925656857225	2,08094304364672
Computational	optix>RHGRI	25,2486033076494	1,87951525564156
Computational	optix>RHGRI	25,1839841791055	1,69988189444525
Computational	optix>RHGRI	25,3417951819247	2,12800987565266
Computational	optix>RHGRI	25,3633730658614	2,06393786037205
Computational	optix>RHGRI	24,9620968734524	2,45056987168426
Computational	optix>RHGRI	25,137533107945	1,96155845262274
Computational	optix>RHGRI	25,1259153497839	1,73585978629686
Computational	optix>RHGRI	25,3008215647407	1,92439134324929
Computational	optix>RHGRI	25,5333834784026	2,10359613762048
Computational	optix>RHGRI	24,9485750491739	2,10335226594427
Computational	optix>RHGRI	25,2770922449387	1,44037645138993
Computational	optix>RHGRI	25,0098327032395	2,02600608880991
Computational	optix>RHGRI	24,9499422700965	1,4345134917715
Computational	optix>RHGRI	24,9672183284204	2,11070307618087
Computational	optix>RHGRI	25,4612469571706	2,43976051478042
Computational	optix>RHGRI	25,4656519027653	1,96882855427932
Computational	optix>RHGRI	25,1407372231404	2,0929154298137
Computational	optix>RHGRI	25,0343686665137	1,83255884693302
Computational	optix>RHGRI	24,9812132021848	1,76394558765836
Computational	optix>RHGRI	25,420431143984	2,03237610412506
Computational	optix>RHGRI	25,5333834784026	2,0929154298137
Computational	optix>RHGRI	24,9856780702975	1,376776679765
Computational	optix>RHGRI	25,3570625476571	1,86643731657655
Computational	optix>RHGRI	25,4564826079437	1,96155845262274
Computational	optix>RHGRI	25,2275591621836	1,96155845262274
Computational	optix>RHGRI	25,0898128159193	2,0929154298137
Computational	optix>RHGRI	25,420431143984	2,31014113104008
Computational	optix>RHGRI	24,9590617019898	1,76394558765836
Computational	optix>RHGRI	25,2354138447582	1,66562794867809
Computational	optix>RHGRI	25,3088277766243	2,1001668275624
Computational	optix>RHGRI	25,3570625476571	2,11249991981891
Computational	optix>RHGRI	25,2480043686651	2,02291590573423
Computational	optix>RHGRI	25,3491465764268	2,37018440950489
Computational	optix>RHGRI	25,3633730658614	1,81006899235118
Computational	optix>RHGRI	25,0292434590772	2,51789027439191
Computational	optix>RHGRI	25,0117436406415	2,02291590573423
Computational	optix>RHGRI	25,1259153497839	2,47866802398475
Computational	optix>RHGRI	24,9436576974808	2,05160400878147
Computational	optix>RHGRI	25,5333834784026	1,86149333397872
Computational	optix>RHGRI	25,3417951819247	1,9991747348139
Computational	optix>RHGRI	24,9485750491739	2,08113244662958
Computational	optix>RHGRI	25,0162512735395	2,08113244662958
Computational	optix>RHGRI	25,346487033717	2,17322391556658
Computational	optix>RHGRI	25,0117436406415	2,23215808201099
Computational	optix>RHGRI	25,3417951819247	1,68356295456001
Computational	optix>RHGRI	25,3930887022029	2,02600608880991
Computational	optix>RHGRI	24,9271721111321	2,1893075761717
Computational	optix>RHGRI	25,420431143984	1,91053234942153
Computational	optix>RHGRI	25,6161317474953	1,76394558765836
Computational	optix>RHGRI	25,4123656165804	1,96155845262274
Computational	optix>RHGRI	25,4591413184639	1,42268636891292
Computational	optix>RHGRI	25,311101544223	1,9991747348139
Computational	optix>RHGRI	25,3088277766243	1,79982686607416
Computational	optix>RHGRI	25,055407425833	1,9625732734743
Computational	optix>RHGRI	25,2507324641483	2,40161320160089
Computational	optix>RHGRI	25,2072312845864	2,14604950898077
Computational	optix>RHGRI	25,3491465764268	2,63919681514314
Computational	optix>RHGRI	25,2770922449387	2,03237610412506
Computational	optix>RHGRI	25,1438416215029	1,9625732734743
Computational	optix>RHGRI	25,406459372789	1,9842125247412
Computational	optix>RHGRI	25,0841851636658	1,92439134324929
Computational	optix>RHGRI	25,4761698143865	1,88558700038559
Computational	optix>RHGRI	25,5514330781695	1,92485590608183
Computational	optix>RHGRI	25,2486033076494	1,4134455238683
Computational	optix>RHGRI	25,183871566113	2,08113244662958
Computational	optix>RHGRI	25,2275591621836	2,11070307618087
Computational	optix>RHGRI	25,0098327032395	1,92485590608183
Computational	optix>RHGRI	25,1839841791055	1,86149333397872
Computational	optix>RHGRI	25,1512485215989	2,17444191620089
Computational	optix>RHGRI	25,2770922449387	1,92485590608183
Computational	optix>RHGRI	25,1979117368483	2,4808473061883
Computational	optix>RHGRI	25,1244632451215	2,57044083690822
Computational	optix>RHGRI	25,2507324641483	1,91053234942153
Computational	optix>RHGRI	25,0679112870183	2,50771997673856
Computational	optix>RHGRI	25,0292434590772	2,08094304364672
Computational	optix>RHGRI	25,3930887022029	1,61735750705685
Computational	optix>RHGRI	25,3029075936773	1,4345134917715
Computational	optix>RHGRI	25,2507324641483	2,1001668275624
Computational	optix>RHGRI	25,6713568981375	2,11249991981891
Computational	optix>RHGRI	25,1110374416751	2,20357579032745
Computational	optix>RHGRI	25,4068487783623	1,69006774897712
Computational	optix>RHGRI	25,3088277766243	1,87951525564156
Computational	optix>RHGRI	25,3491465764268	1,86355639673573
Computational	optix>RHGRI	25,2072312845864	2,24256467409114
Computational	optix>RHGRI	24,9682635384381	2,0929154298137
Computational	optix>RHGRI	24,8830913187515	2,76218016070264
Computational	optix>RHGRI	24,9499422700965	2,24256467409114
Computational	optix>RHGRI	25,3570625476571	2,08113244662958
Computational	optix>RHGRI	25,3941712283083	2,619014177901
Computational	optix>RHGRI	24,9856780702975	2,03237610412506
Computational	optix>RHGRI	24,9023251139934	1,79982686607416
Computational	optix>RHGRI	25,1407372231404	2,02600608880991
Computational	optix>RHGRI	25,1438416215029	2,12937117563622
Computational	optix>RHGRI	25,4591413184639	1,55957895190173
Computational	optix>RHGRI	25,349129626685	1,86643731657655
Computational	optix>RHGRI	25,1244632451215	1,86355639673573
Computational	optix>RHGRI	25,3417951819247	2,38709827664959
Computational	optix>RHGRI	25,349129626685	2,02291590573423
Computational	optix>RHGRI	25,0679112870183	1,69988189444525
Computational	optix>RHGRI	24,9590617019898	2,11069235702475
Computational	optix>RHGRI	25,1438416215029	1,79982686607416
Computational	optix>RHGRI	25,1252420875411	1,67319287263085
Computational	optix>RHGRI	25,406459372789	1,79982686607416
Computational	optix>RHGRI	25,2911440965432	1,28113055692066
Computational	optix>RHGRI	25,3732030289737	1,88558700038559
Computational	optix>RHGRI	25,349129626685	1,61735750705685
Computational	optix>RHGRI	25,1407372231404	1,44037645138993
Computational	optix>RHGRI	25,5344997762894	2,23215808201099
Computational	optix>RHGRI	25,5408995637569	1,86149333397872
Computational	optix>RHGRI	25,3491465764268	2,02600608880991
Computational	optix>RHGRI	25,2911440965432	1,38973649467633
Computational	optix>RHGRI	25,4037703561382	2,21626081183886
Computational	optix>RHGRI	25,2911440965432	2,84713779930788
Computational	optix>RHGRI	25,0898128159193	2,06393786037205
Computational	optix>RHGRI	25,2486033076494	1,83255884693302
Computational	optix>RHGRI	25,3463774526307	2,08113244662958
Computational	optix>RHGRI	25,1979117368483	1,79269578594691
Computational	optix>RHGRI	25,3570625476571	1,6625853804625
Computational	optix>RHGRI	24,9620968734524	2,1001668275624
Computational	optix>RHGRI	25,3092500486183	1,81006899235118
Computational	optix>RHGRI	25,5714576429016	2,34399776716996
Computational	optix>RHGRI	24,733315384114	1,86643731657655
Computational	optix>RHGRI	25,1244632451215	1,96155845262274
Computational	optix>RHGRI	25,0841851636658	2,04148029634266
Computational	optix>RHGRI	25,5344997762894	1,92485590608183
Computational	optix>RHGRI	24,9717915910643	2,66828354197634
Computational	optix>RHGRI	25,3463774526307	1,96882855427932
Computational	optix>RHGRI	25,4604497204382	1,87105506289294
Computational	optix>RHGRI	24,9812132021848	2,30775693214608
Computational	optix>RHGRI	25,2770922449387	1,9625732734743
Computational	optix>RHGRI	25,5514330781695	1,96882855427932
Computational	optix>RHGRI	25,3182669355103	2,30775693214608
Computational	optix>RHGRI	25,143159055274	2,06974487209125
Computational	optix>RHGRI	25,4037703561382	2,18902556629335
Computational	optix>RHGRI	25,2275591621836	2,11249991981891
Computational	optix>RHGRI	24,8663229707119	2,12937117563622
Computational	optix>RHGRI	25,4564826079437	1,88039875270035
Computational	optix>RHGRI	25,3717616803264	2,10335226594427
Computational	optix>RHGRI	25,3463774526307	2,18902556629335
Computational	optix>RHGRI	25,4612469571706	2,12800987565266
Computational	optix>RHGRI	25,5860334073838	2,10335226594427
Computational	optix>RHGRI	25,2480043686651	1,96882855427932
Computational	optix>RHGRI	25,3417951819247	2,55371669601213
Computational	optix>RHGRI	25,3008215647407	1,96882855427932
Computational	optix>RHGRI	25,1259153497839	2,02600608880991
Computational	optix>RHGRI	25,42322282753	1,9991747348139
Computational	optix>RHGRI	25,3008215647407	1,96882855427932
Computational	optix>RHGRI	25,0824583890254	1,86355639673573
Computational	optix>RHGRI	25,3491465764268	1,86603572489675
Computational	optix>RHGRI	25,4406305039033	1,92439134324929
Computational	optix>RHGRI	25,429527051749	2,40161320160089
Computational	optix>RHGRI	25,5270517343244	2,71486656536043
Computational	optix>RHGRI	25,143159055274	2,67111514002029
Computational	optix>RHGRI	25,1933980460591	1,86428873618237
Computational	optix>RHGRI	25,42322282753	2,10335226594427
Computational	optix>RHGRI	25,3941712283083	1,68356295456001
Computational	optix>RHGRI	24,9485750491739	1,88558700038559
Computational	optix>RHGRI	25,0999598694399	1,86603572489675
Computational	optix>RHGRI	25,0292434590772	1,40883943386423
Computational	optix>RHGRI	25,2486033076494	1,32477730308277
Computational	optix>RHGRI	25,0051443383399	2,02291590573423
Computational	optix>RHGRI	25,3570625476571	1,83255884693302
Computational	optix>RHGRI	25,4037703561382	1,92485590608183
Computational	optix>RHGRI	25,055407425833	2,25978304931059
Computational	optix>RHGRI	25,1979117368483	2,02291590573423
Computational	optix>RHGRI	25,2028116814914	1,86428873618237
Computational	optix>RHGRI	25,420431143984	1,9625732734743
Computational	optix>RHGRI	25,1285221308172	1,64906162192728
Computational	optix>RHGRI	25,0539140568993	1,64906162192728
Computational	optix>RHGRI	25,420431143984	1,66562794867809
Computational	optix>RHGRI	25,2072312845864	2,17322391556658
Computational	optix>RHGRI	25,311101544223	2,11070307618087
Computational	optix>RHGRI	25,4037703561382	1,790945496442
Computational	optix>RHGRI	25,0841851636658	1,71627002755811
Computational	optix>RHGRI	25,0292434590772	1,86149333397872
Computational	optix>RHGRI	25,00160975524	2,17322391556658
Computational	optix>RHGRI	25,1244632451215	1,76027484144572
Computational	optix>RHGRI	25,311101544223	2,2528445735726
Computational	optix>RHGRI	24,9436576974808	1,83255884693302
Computational	optix>RHGRI	24,941800944012	2,14604950898077
Computational	optix>RHGRI	24,905588591816	1,86428873618237
Computational	optix>RHGRI	25,3088277766243	2,08113244662958
Computational	optix>RHGRI	25,2486033076494	2,1453779316202
Computational	optix>RHGRI	25,0999598694399	2,28758318588612
Computational	optix>RHGRI	25,3008215647407	1,69988189444525
Computational	optix>RHGRI	25,1110374416751	2,0929154298137
Computational	optix>RHGRI	25,4612469571706	1,7950791614561
Computational	optix>RHGRI	25,2824395982854	2,4808473061883
Computational	optix>RHGRI	25,2275591621836	2,02600608880991
Computational	optix>RHGRI	24,9590617019898	2,1893075761717
Computational	optix>RHGRI	25,3463774526307	2,02600608880991
Computational	optix>RHGRI	25,3417951819247	1,76394558765836
Computational	optix>RHGRI	24,8407478878133	2,38709827664959
Computational	optix>RHGRI	25,0914404330617	2,1001668275624
Computational	optix>RHGRI	25,3008215647407	1,64906162192728
Computational	optix>RHGRI	25,137533107945	2,43976051478042
Computational	optix>RHGRI	24,8863973207474	2,40161320160089
Computational	optix>RHGRI	24,9055789838935	1,57799416322923
Computational	optix>RHGRI	25,4564826079437	2,17444191620089
Computational	optix>RHGRI	24,917429437202	2,04148029634266
Computational	optix>RHGRI	25,4123656165804	2,17444191620089
Computational	optix>RHGRI	25,0824583890254	1,86428873618237
Computational	optix>RHGRI	25,3029075936773	1,87951525564156
Computational	optix>RHGRI	25,2911440965432	1,83024184050442
Computational	optix>RHGRI	24,9682635384381	2,18902556629335
Computational	optix>RHGRI	24,9587424012875	1,86149333397872
Computational	optix>RHGRI	25,1933980460591	1,64906162192728
Computational	optix>RHGRI	25,3818453894301	2,23215808201099
Computational	optix>RHGRI	25,2486033076494	2,06974487209125
Computational	optix>RHGRI	25,1259153497839	1,92439134324929
Computational	optix>RHGRI	25,3557746506502	1,78714617347352
Computational	optix>RHGRI	24,9856780702975	1,61492689241671
Computational	optix>RHGRI	25,0162512735395	2,71570770221818
Computational	optix>RHGRI	25,055407425833	2,2528445735726
Computational	optix>RHGRI	24,9485750491739	2,11249991981891
Computational	optix>RHGRI	25,311101544223	2,3157039614031
Computational	optix>RHGRI	25,2275591621836	1,40198019380309
Computational	optix>RHGRI	25,2770922449387	2,11070307618087
Computational	optix>RHGRI	25,055407425833	2,08094304364672
Computational	optix>RHGRI	25,0292434590772	1,87105506289294
Computational	optix>RHGRI	25,3092500486183	2,45056987168426
Computational	optix>RHGRI	24,8538322805552	2,56722515603063
Computational	optix>RHGRI	25,2480043686651	1,62369685361776
Computational	optix>RHGRI	25,143159055274	1,69006774897712
Computational	optix>RHGRI	25,3930887022029	1,35749101666866
Computational	optix>RHGRI	25,0914404330617	1,83255884693302
Computational	optix>RHGRI	25,2507324641483	1,86603572489675
Computational	optix>RHGRI	25,2072312845864	1,42916720881637
Computational	optix>RHGRI	25,0679112870183	1,67319287263085
Computational	optix>RHGRI	24,9055789838935	1,86428873618237
Computational	optix>RHGRI	24,9474400165791	2,66828354197634
Computational	optix>RHGRI	25,0824583890254	1,86428873618237
Computational	optix>RHGRI	25,3732030289737	2,4808473061883
Computational	optix>RHGRI	25,4123656165804	1,55957895190173
Computational	optix>RHGRI	25,2354138447582	1,19919814584021
Computational	optix>RHGRI	25,4267052329915	2,40086058405948
Computational	optix>RHGRI	25,3491465764268	1,86149333397872
Computational	optix>RHGRI	25,0292434590772	1,61735750705685
Computational	optix>RHGRI	25,3029075936773	1,92485590608183
Computational	optix>RHGRI	25,091818975924	1,88039875270035
Computational	optix>RHGRI	25,137533107945	1,96882855427932
Computational	optix>RHGRI	25,4123656165804	1,53571380350443
Computational	optix>RHGRI	25,6192763088911	1,790945496442
Computational	optix>RHGRI	25,1438416215029	1,92485590608183
Computational	optix>RHGRI	25,2677708268138	1,66562794867809
Computational	optix>RHGRI	25,3092500486183	1,86603572489675
Computational	optix>RHGRI	25,2354138447582	1,86149333397872
Computational	optix>RHGRI	25,3491465764268	2,12800987565266
Computational	optix>RHGRI	25,2911440965432	2,14604950898077
Computational	optix>RHGRI	24,9812132021848	1,86643731657655
Computational	optix>RHGRI	25,3732030289737	1,9842125247412
Computational	optix>RHGRI	25,3088277766243	2,05160400878147
Computational	optix>RHGRI	25,3732030289737	2,1893075761717
Computational	optix>RHGRI	25,091818975924	1,4134455238683
Computational	optix>RHGRI	25,1438416215029	1,39821940241376
Computational	optix>RHGRI	25,183871566113	2,47866802398475
Computational	optix>RHGRI	25,5805146622231	2,59396251379518
Computational	optix>RHGRI	25,2677708268138	1,86428873618237
Computational	optix>RHGRI	24,9717915910643	2,03237610412506
Computational	optix>RHGRI	25,3818453894301	2,08113244662958
Computational	optix>RHGRI	25,42322282753	2,11249991981891
Computational	optix>RHGRI	25,0914404330617	2,04148029634266
Computational	optix>RHGRI	25,4068487783623	1,92485590608183
Computational	optix>RHGRI	25,0292434590772	1,9991747348139
Computational	optix>RHGRI	25,4123656165804	1,40883943386423
Computational	optix>RHGRI	25,091818975924	2,3157039614031
Computational	optix>RHGRI	25,3182669355103	2,76218016070264
Computational	optix>RHGRI	25,0539140568993	1,87951525564156
Computational	optix>RHGRI	24,7954574530281	1,4345134917715
Computational	optix>RHGRI	24,9620968734524	2,06393786037205
Computational	optix>RHGRI	25,137533107945	1,86603572489675
Computational	optix>RHGRI	24,8863973207474	1,76394558765836
Computational	optix>RHGRI	25,1839841791055	2,40086058405948
Computational	optix>RHGRI	25,3182669355103	1,76394558765836
Computational	optix>RHGRI	25,143159055274	1,87951525564156
Computational	optix>RHGRI	25,3570625476571	2,10335226594427
Computational	optix>RHGRI	24,7723058962084	2,0929154298137
Computational	optix>RHGRI	25,1933980460591	1,81006899235118
Computational	optix>RHGRI	25,311101544223	2,11070307618087
Computational	optix>RHGRI	25,0539140568993	2,1893075761717
Computational	optix>RHGRI	24,8523829603442	2,28774882871886
Computational	optix>RHGRI	25,1512485215989	1,78714617347352
Computational	optix>RHGRI	25,3570625476571	2,06393786037205
Computational	optix>RHGRI	25,406459372789	2,45056987168426
Computational	optix>RHGRI	25,055407425833	1,790945496442
Computational	optix>RHGRI	25,2275591621836	1,61735750705685
Computational	optix>RHGRI	25,1110374416751	1,92485590608183
Computational	optix>RHGRI	25,406459372789	1,9842125247412
Computational	optix>RHGRI	25,5158832319135	2,17322391556658
Computational	optix>RHGRI	25,3818453894301	1,88558700038559
Computational	optix>RHGRI	25,3029075936773	1,76027484144572
Computational	optix>RHGRI	25,3092500486183	1,76394558765836
Computational	optix>RHGRI	25,311101544223	1,38339631546281
Computational	optix>RHGRI	25,3818453894301	2,03237610412506
Computational	optix>RHGRI	25,1933980460591	2,11070307618087
Computational	optix>RHGRI	25,3930887022029	1,64906162192728
Computational	optix>RHGRI	24,917429437202	2,10335226594427
Computational	optix>RHGRI	25,4983916611312	1,9842125247412
Computational	optix>RHGRI	25,4267052329915	2,37018440950489
Computational	optix>RHGRI	25,1512485215989	2,17322391556658
Computational	optix>RHGRI	25,1110374416751	1,66562794867809
Computational	optix>RHGRI	25,346487033717	1,92439134324929
Computational	optix>RHGRI	24,9682635384381	1,64906162192728
Computational	optix>RHGRI	25,1438416215029	3,03212047447828
Computational	optix>RHGRI	25,0098327032395	1,86149333397872
Computational	optix>RHGRI	25,4037703561382	1,83989438729184
Computational	optix>RHGRI	25,4406305039033	1,790945496442
Computational	optix>RHGRI	25,3491465764268	2,24256467409114
Computational	optix>RHGRI	25,2911440965432	2,1001668275624
Computational	optix>RHGRI	25,0077846158214	1,83255884693302
Computational	optix>RHGRI	25,406459372789	2,18902556629335
Computational	optix>RHGRI	25,3491465764268	2,06393786037205
Computational	optix>RHGRI	25,3557746506502	1,61492689241671
Computational	optix>RHGRI	25,478910804308	1,9842125247412
Computational	optix>RHGRI	25,0117436406415	2,0929154298137
Computational	optix>RHGRI	25,0539140568993	2,3157039614031
Computational	optix>RHGRI	25,0162512735395	1,83255884693302
Computational	optix>RHGRI	25,2677708268138	2,63919681514314
Computational	optix>RHGRI	25,3029075936773	1,40198019380309
Computational	optix>RHGRI	25,0162512735395	2,06974487209125
Computational	optix>RHGRI	25,0914404330617	1,69988189444525
Computational	optix>RHGRI	25,1933980460591	1,92485590608183
Computational	optix>RHGRI	24,9055789838935	2,23215808201099
Computational	optix>RHGRI	25,3557746506502	1,9842125247412
Computational	optix>RHGRI	24,9620968734524	2,23215808201099
Computational	optix>RHGRI	25,3717616803264	1,96155845262274
Computational	optix>RHGRI	25,4123656165804	2,25978304931059
Computational	optix>RHGRI	25,2677708268138	1,62369685361776
Computational	optix>RHGRI	25,1285221308172	1,83989438729184
Computational	optix>RHGRI	25,1110374416751	2,0929154298137
Computational	optix>RHGRI	25,4123656165804	2,03237610412506
Computational	optix>RHGRI	25,0969122874502	1,3518301524527
Computational	optix>RHGRI	25,3029075936773	1,79269578594691
Computational	optix>RHGRI	25,0162512735395	2,17322391556658
Computational	optix>RHGRI	25,0914404330617	2,08094304364672
Computational	optix>RHGRI	25,2677708268138	2,43976051478042
Computational	optix>RHGRI	25,3029075936773	1,86149333397872
Computational	optix>RHGRI	24,8536053746583	2,02600608880991
Computational	optix>RHGRI	25,137533107945	2,28774882871886
Computational	optix>RHGRI	25,0841851636658	1,91053234942153
Computational	optix>RHGRI	24,9812132021848	2,34399776716996
Computational	optix>RHGRI	25,311101544223	2,21626081183886
Computational	optix>RHGRI	25,0679112870183	2,28758318588612
Computational	optix>RHGRI	25,3092500486183	1,790945496442
Computational	optix>RHGRI	25,4037703561382	2,03237610412506
Computational	optix>RHGRI	25,2824395982854	1,85675433063282
Computational	optix>RHGRI	25,2028116814914	2,17444191620089
Computational	optix>RHGRI	25,1512485215989	1,69988189444525
Computational	optix>RHGRI	25,4612469571706	1,86149333397872
Computational	optix>RHGRI	25,2480043686651	1,76394558765836
Computational	optix>RHGRI	25,1244632451215	2,0929154298137
Computational	optix>RHGRI	24,9682635384381	2,67536414276259
Computational	optix>RHGRI	25,3008215647407	2,06393786037205
Computational	optix>RHGRI	25,2770922449387	1,86428873618237
Computational	optix>RHGRI	25,2480043686651	2,1453779316202
Computational	optix>RHGRI	25,4068487783623	1,79982686607416
Computational	optix>RHGRI	25,4971125529358	2,12800987565266
Computational	optix>RHGRI	25,00160975524	1,3518301524527
Computational	optix>RHGRI	25,2486033076494	1,71627002755811
Computational	optix>RHGRI	25,2275591621836	1,87105506289294
Computational	optix>RHGRI	25,4210120210176	2,08113244662958
Computational	optix>RHGRI	25,0539140568993	2,40086058405948
Computational	optix>RHGRI	25,3857831962186	1,79982686607416
Computational	optix>RHGRI	25,183871566113	2,0929154298137
Computational	optix>RHGRI	25,0969122874502	2,06393786037205
Computational	optix>RHGRI	25,4068487783623	1,81006899235118
Computational	optix>RHGRI	25,0117436406415	1,92439134324929
Computational	optix>RHGRI	25,311101544223	1,48102627174693
Computational	optix>RHGRI	25,1110374416751	2,58432122886412
Computational	optix>RHGRI	25,5270517343244	2,25978304931059
Computational	optix>RHGRI	25,5571170753945	1,76394558765836
Computational	optix>RHGRI	24,9485750491739	2,1001668275624
Computational	optix>RHGRI	25,3088277766243	2,02291590573423
Computational	optix>RHGRI	25,311101544223	2,12937117563622
Computational	optix>RHGRI	25,3463774526307	2,84713779930788
Computational	optix>RHGRI	25,4210120210176	1,76027484144572
Computational	optix>RHGRI	25,1244632451215	1,83024184050442
Computational	optix>RHGRI	25,2677708268138	2,10359613762048
Computational	optix>RHGRI	25,1252420875411	2,08094304364672
Computational	optix>RHGRI	24,9488162941656	1,73585978629686
Computational	optix>RHGRI	25,3417951819247	1,790945496442
Computational	optix>RHGRI	25,1979117368483	1,53571380350443
Computational	optix>RHGRI	25,0898128159193	2,10359613762048
Computational	optix>RHGRI	24,7663696281916	1,86355639673573
Computational	optix>RHGRI	25,0162512735395	1,83255884693302
Computational	optix>RHGRI	25,5805146622231	1,9991747348139
Computational	optix>RHGRI	25,5343191169906	2,47866802398475
Computational	optix>RHGRI	25,5609244902929	2,619014177901
Computational	optix>RHGRI	24,9672183284204	1,76027484144572
Computational	optix>RHGRI	25,4123656165804	2,06974487209125
Computational	optix>RHGRI	25,1407372231404	2,08094304364672
Computational	optix>RHGRI	25,0679112870183	1,4134455238683
Computational	optix>RHGRI	25,1933980460591	1,45928526082352
Computational	optix>RHGRI	25,1244632451215	2,55371669601213
Computational	optix>RHGRI	25,3463774526307	2,4890042895236
Computational	optix>RHGRI	25,346487033717	1,91053234942153
Computational	optix>RHGRI	25,420431143984	1,91053234942153
Computational	optix>RHGRI	25,2911440965432	1,79982686607416
Computational	optix>RHGRI	25,4656519027653	2,06393786037205
Computational	optix>RHGRI	25,0098327032395	1,9842125247412
Computational	optix>RHGRI	25,6235521521961	1,9991747348139
Computational	optix>RHGRI	25,2072312845864	1,66562794867809
Computational	optix>RHGRI	25,2824395982854	2,55371669601213
Computational	optix>RHGRI	25,429527051749	2,08094304364672
Computational	optix>RHGRI	25,5181119116059	2,06393786037205
Computational	optix>RHGRI	24,9620968734524	2,1001668275624
Computational	optix>RHGRI	25,2354138447582	1,9842125247412
Computational	optix>RHGRI	25,42322282753	2,06974487209125
Computational	optix>RHGRI	25,0162512735395	2,1453779316202
Computational	optix>RHGRI	25,1839841791055	2,55371669601213
Computational	optix>RHGRI	25,1110374416751	1,83989438729184
Computational	optix>RHGRI	25,5805146622231	1,96155845262274
Computational	optix>RHGRI	25,2677708268138	1,53571380350443
Computational	optix>RHGRI	25,3417951819247	1,92485590608183
Computational	optix>RHGRI	25,0914404330617	1,79982686607416
Computational	optix>RHGRI	24,9474400165791	2,02600608880991
Computational	optix>RHGRI	25,1438416215029	1,96882855427932
Computational	optix>RHGRI	25,4210120210176	2,25978304931059
Computational	optix>RHGRI	25,311101544223	1,7950791614561
Computational	optix>RHGRI	25,420431143984	2,08094304364672
Computational	optix>RHGRI	24,941800944012	2,544609743675
Computational	optix>RHGRI	24,9812132021848	1,81006899235118
Computational	optix>RHGRI	24,8863973207474	2,1001668275624
Computational	optix>RHGRI	25,5158832319135	1,86149333397872
Computational	optix>RHGRI	25,1407372231404	2,43836579209329
Computational	optix>RHGRI	25,1512485215989	1,69006774897712
Computational	optix>RHGRI	25,2824395982854	2,24256467409114
Computational	optix>RHGRI	25,0679112870183	1,57799416322923
Computational	optix>RHGRI	25,478910804308	1,64906162192728
Computational	optix>RHGRI	25,1252420875411	2,0929154298137
Computational	optix>RHGRI	24,9384473115554	1,76394558765836
Computational	optix>RHGRI	25,2486033076494	2,23215808201099
Computational	optix>RHGRI	25,0679112870183	1,79982686607416
Computational	optix>RHGRI	25,5714576429016	1,88039875270035
Computational	optix>RHGRI	25,3857831962186	1,62369685361776
Computational	optix>RHGRI	24,9812132021848	1,71627002755811
Computational	optix>RHGRI	25,0343686665137	1,96155845262274
Computational	optix>RHGRI	25,143159055274	2,1893075761717
Computational	optix>RHGRI	25,4037703561382	1,54647972107665
Computational	optix>RHGRI	25,5626125033077	2,0929154298137
Computational	optix>RHGRI	25,0117436406415	1,87105506289294
Computational	optix>RHGRI	25,1438416215029	1,88039875270035
Computational	optix>RHGRI	25,5514330781695	2,05160400878147
Computational	optix>RHGRI	25,1839841791055	2,14604950898077
Computational	optix>RHGRI	24,9241763319956	2,38709827664959
Computational	optix>RHGRI	25,2354138447582	1,6625853804625
Computational	optix>RHGRI	25,3008215647407	1,86603572489675
Computational	optix>RHGRI	25,0117436406415	1,48102627174693
Computational	optix>RHGRI	25,2249278899067	1,87105506289294
Computational	optix>RHGRI	25,420431143984	1,79269578594691
Computational	optix>RHGRI	25,6713568981375	2,12800987565266
Computational	optix>RHGRI	25,478910804308	1,9842125247412
Computational	optix>RHGRI	25,4123656165804	1,29440549061969
Computational	optix>RHGRI	25,1285221308172	2,11249991981891
Computational	optix>RHGRI	25,0914404330617	1,92807066531121
Computational	optix>RHGRI	24,9436576974808	1,9625732734743
Computational	optix>RHGRI	25,0824583890254	2,28774882871886
Computational	optix>RHGRI	25,0077846158214	1,40983116626511
Computational	optix>RHGRI	24,9717915910643	1,61735750705685
Computational	optix>RHGRI	25,4123656165804	1,86428873618237
Computational	optix>RHGRI	25,3491465764268	1,96882855427932
Computational	optix>RHGRI	24,9485750491739	1,4345134917715
Computational	optix>RHGRI	25,3092500486183	1,71627002755811
Computational	optix>RHGRI	25,3029075936773	1,57799416322923
Computational	optix>RHGRI	25,183871566113	1,92485590608183
Computational	optix>RHGRI	25,143159055274	2,3157039614031
Computational	optix>RHGRI	25,00160975524	1,57799416322923
Computational	optix>RHGRI	25,0077846158214	2,10359613762048
Computational	optix>RHGRI	25,1259153497839	2,17322391556658
Computational	optix>RHGRI	24,7843906756028	2,24256467409114
Computational	optix>RHGRI	25,2072312845864	2,43836579209329
Computational	optix>RHGRI	25,4068487783623	2,74999574841837
Computational	optix>RHGRI	25,0824583890254	2,34399776716996
Computational	optix>RHGRI	24,7397709959918	2,02600608880991
Computational	optix>RHGRI	25,1259153497839	1,59269687559408
Computational	optix>RHGRI	24,9241763319956	2,06974487209125
Computational	optix>RHGRI	25,4406305039033	2,10335226594427
Computational	optix>RHGRI	25,1438416215029	2,7690806742026
Computational	optix>RHGRI	24,917429437202	2,71218791458344
Computational	optix>RHGRI	25,42322282753	2,59557425938852
Computational	optix>RHGRI	25,2249278899067	1,67319287263085
Computational	optix>RHGRI	25,3417951819247	2,17444191620089
Computational	optix>RHGRI	25,0679112870183	2,1001668275624
Computational	optix>RHGRI	25,0162512735395	2,0929154298137
Computational	optix>RHGRI	25,1512485215989	2,17444191620089
Computational	optix>RHGRI	25,2824395982854	1,85675433063282
Computational	optix>RHGRI	25,2824395982854	2,0929154298137
Computational	optix>RHGRI	25,42322282753	1,81006899235118
Computational	optix>RHGRI	25,2275591621836	1,54647972107665
Computational	optix>RHGRI	25,1438416215029	1,790945496442
Computational	optix>RHGRI	25,4564826079437	1,40983116626511
Computational	optix>RHGRI	25,055407425833	2,1001668275624
Computational	optix>RHGRI	25,0824583890254	1,54647972107665
Computational	optix>RHGRI	25,183871566113	2,40086058405948
Computational	optix>RHGRI	24,9925656857225	1,92485590608183
Computational	optix>RHGRI	25,2275591621836	1,9625732734743
Computational	optix>RHGRI	25,2677708268138	2,31014113104008
Computational	optix>RHGRI	25,2480043686651	2,29770915451913
Computational	optix>RHGRI	25,2249278899067	2,4890042895236
Computational	optix>RHGRI	25,3491465764268	1,91053234942153
Computational	optix>RHGRI	25,3182669355103	2,02291590573423
Computational	optix>RHGRI	25,1259153497839	1,15504611373654
Computational	optix>RHGRI	25,183871566113	1,86149333397872
Computational	optix>RHGRI	25,349129626685	1,88039875270035
Computational	optix>RHGRI	24,9587424012875	2,12800987565266
Computational	optix>RHGRI	25,1512485215989	1,92439134324929
Computational	optix>RHGRI	24,9925656857225	1,9625732734743
Computational	optix>RHGRI	25,0679112870183	1,76394558765836
Computational	optix>RHGRI	25,4612469571706	1,87105506289294
Computational	optix>RHGRI	25,7311690190999	1,91053234942153
Computational	optix>RHGRI	25,00160975524	1,68356295456001
Computational	optix>RHGRI	25,406459372789	2,12800987565266
Computational	optix>RHGRI	24,9717915910643	2,50771997673856
Computational	optix>RHGRI	25,5408995637569	2,08113244662958
Computational	optix>RHGRI	25,3557746506502	2,20357579032745
Computational	optix>RHGRI	25,346487033717	2,1893075761717
Computational	optix>RHGRI	25,2028116814914	1,69006774897712
Computational	optix>RHGRI	25,3818453894301	1,69006774897712
Computational	optix>RHGRI	25,1110374416751	2,51789027439191
Computational	optix>RHGRI	25,6292326536017	1,86355639673573
Computational	optix>RHGRI	25,1285221308172	2,28774882871886
Computational	optix>RHGRI	25,1512485215989	1,85675433063282
Computational	optix>RHGRI	25,137533107945	2,18902556629335
Computational	optix>RHGRI	25,0999598694399	1,790945496442
Computational	optix>RHGRI	25,3557746506502	2,03237610412506
Computational	optix>RHGRI	25,0162512735395	2,45056987168426
Computational	optix>RHGRI	25,4068487783623	1,96155845262274
Computational	optix>RHGRI	25,311101544223	1,69988189444525
Computational	optix>RHGRI	25,4210120210176	2,04148029634266
Computational	optix>RHGRI	25,311101544223	1,76027484144572
Computational	optix>RHGRI	25,4761698143865	2,21626081183886
Computational	optix>RHGRI	24,9812132021848	2,34399776716996
Computational	optix>RHGRI	25,183871566113	2,11070307618087
Computational	optix>RHGRI	25,2028116814914	1,92807066531121
Computational	optix>RHGRI	25,0679112870183	2,10335226594427
Computational	optix>RHGRI	25,1512485215989	2,51789027439191
Computational	optix>RHGRI	25,429527051749	1,37661920090336
Computational	optix>RHGRI	25,3008215647407	1,86428873618237
Computational	optix>RHGRI	25,5408995637569	2,10335226594427
Computational	optix>RHGRI	25,0679112870183	2,02291590573423
Computational	optix>RHGRI	25,0679112870183	2,30775693214608
Computational	optix>RHGRI	25,4037703561382	1,68356295456001
Computational	optix>RHGRI	25,183871566113	2,08113244662958
Computational	optix>RHGRI	25,406459372789	2,25978304931059
Computational	optix>RHGRI	25,2677708268138	2,11070307618087
Computational	optix>RHGRI	25,0898128159193	2,40161320160089
Computational	optix>RHGRI	25,0824583890254	1,92485590608183
Computational	optix>RHGRI	24,848941620071	2,18902556629335
Computational	optix>RHGRI	24,9672183284204	1,4134455238683
Computational	optix>RHGRI	25,0999598694399	1,86428873618237
Computational	optix>RHGRI	25,5795329351454	2,1893075761717
Computational	optix>RHGRI	25,3941712283083	1,81006899235118
Computational	optix>RHGRI	25,00160975524	2,65733196604626
Computational	optix>RHGRI	25,1259153497839	1,40983116626511
Computational	optix>RHGRI	25,2677708268138	1,9625732734743
Computational	optix>RHGRI	24,905588591816	1,9625732734743
Computational	optix>RHGRI	25,42322282753	1,40983116626511
Computational	optix>RHGRI	25,3557746506502	2,38709827664959
Computational	optix>RHGRI	25,1839841791055	2,55371669601213
Computational	optix>RHGRI	25,0051443383399	1,73585978629686
Computational	optix>RHGRI	25,143159055274	2,08094304364672
Computational	optix>RHGRI	24,9925656857225	1,85675433063282
Computational	optix>RHGRI	24,9499422700965	1,9625732734743
Computational	optix>RHGRI	25,3717616803264	2,10359613762048
Computational	optix>RHGRI	25,420431143984	1,83255884693302
Computational	optix>RHGRI	25,2480043686651	1,71627002755811
Computational	optix>RHGRI	25,2677708268138	2,10359613762048
Computational	optix>RHGRI	25,1438416215029	1,4345134917715
Computational	optix>RHGRI	25,5571170753945	1,42916720881637
Computational	optix>RHGRI	24,7595795133359	2,58432122886412
Computational	optix>RHGRI	25,349129626685	2,31014113104008
Computational	optix>RHGRI	25,42322282753	2,47866802398475
[truncated: 4,007 more rows]
