# Supplementary material for: Feedback control of organ size precision is mediated by BMP2-regulated apoptosis in the Drosophila eye
Source: PLoS Biol. 2024 Jan 30;22(1):e3002450. doi: 10.1371/journal.pbio.3002450 (PMC10826937; doi:10.1371/journal.pbio.3002450)
Supplement: S1 Raw Data — The file “S1_Raw_Data.zip” is a compressed folder that contains individual tables including the raw data (quantifications) for each figure (main and supporting) plus a.txt file named “Figures_rawdata_INFO” in which the columns in each table are described. (ZIP) [file pbio.3002450.s016.zip › Figures_rawadata/Info_data_Readme.txt]

###Columns info###

>S1_Fig1_AND_S6toFig1_data.csv

# ID_unique: sample ID
# Group: genotype
# Sex: F/M
# TC: growing temperature (25º in everydata shown)
# Medium: normal food or enriched food (all data shown come from enriched food)
# R: right eye anterior measure
# Rpos: right eye posterior measure
# L: left eye anterior measure
# Lpos: left eye posterior measure
# head: head measure
# Rsum: R + Rpos
# Lsum: L + Lpos
# FA:Fluctuation Assymmetry index |Lsum - Rsum|/(Lsum + Rsum) x 100
# rE: relative Eye (Lsum + Rsum)/head x 100
# FA_interind: FA simulated after Lsum and Rsum random pairing
# FA_diff: FA_interind - FA
# sFAi: signed Fluctuation Assymmetry index Eye (Lsum - Rsum)/(Lsum + Rsum)
# sFAi_median: by groups and sex sFAi median
# sFAi_centered: sFAi - sFAi_median

>S1_Fig2_data.csv

# Group: genotype
# %apop: % of apoptotic area in eye imaginal disc anterior region

>Figure4AB_rawdata.csv

# source: computational or real each group medians
# Group: genotype
# rE: relative Eye (Lsum + Rsum)/head x 100
# FA:Fluctuation Assymmetry index |Lsum - Rsum|/(Lsum + Rsum)

>Sup2_Figure1_rawdata.csv

# Group: genotype
# Omma_size: ommatidium average size

>Sup3_Figure1_rawdata.csv

# ID_unique: sample ID
# Group: genotype
# Sex: F/M
# TC: growing temperature (25º in everydata shown)
# Medium: normal food or enriched food (all data shown come from enriched food)
# R: right eye anterior measure
# Rpos: right eye posterior measure
# L: left eye anterior measure
# Lpos: left eye posterior measure
# head: head measure
# Rsum: R + Rpos
# Lsum: L + Lpos
# FA:Fluctuation Assymmetry index |Lsum - Rsum|/(Lsum + Rsum) x 100
# rE: relative Eye (Lsum + Rsum)/head x 100
# sFAi: signed Fluctuation Assymmetry index Eye (Lsum - Rsum)/(Lsum + Rsum) x 100
# sFAi_median: by groups and sex sFAi median
# sFAi_centered: sFAi - sFAi_median

>Sup4_Figure1_rawdata.csv

# Group: genotype
# Variable_ID: variable to be represented. There are 2 rows by sample containing rE or FA values (Data frame was stacked for easier plotting).
# Variable_value: value of Variable_ID

>Sup1_Figure2_rawdata_A.csv

# Group: genotype
# %prolif: % of proliferation in eye imaginal disc anterior region
# %prolif_relative: %prolif relative to non-apoptotic eye imaginal disc anterior region

>Sup1_Figure2_rawdata_B.csv

# Group: genotype
# %apop: % of apoptotic area in eye imaginal disc anterior region (used to estiamte %prolif_relative)

>Sup1_Figure4_rawdata.csv

# ID_unique: sample ID
# Group: genotype
# Sex: F/M
# TC: growing temperature (25º in everydata shown)
# Medium: normal food or enriched food (all data shown come from enriched food)
# R: right eye anterior measure
# Rpos: right eye posterior measure
# L: left eye anterior measure
# Lpos: left eye posterior measure
# head: head measure
# Rsum: R + Rpos
# Lsum: L + Lpos
# FA:Fluctuation Assymmetry index |Lsum - Rsum|/(Lsum + Rsum) x 100
# rE: relative Eye (Lsum + Rsum)/head x 100
# sFAi: signed Fluctuation Assymmetry index Eye (Lsum - Rsum)/(Lsum + Rsum) x 100
# sFAi_median: by groups and sex sFAi median
# sFAi_centered: sFAi - sFAi_median
