# Supplementary material for: Feedback control of organ size precision is mediated by BMP2-regulated apoptosis in the Drosophila eye
Source: PLoS Biol. 2024 Jan 30;22(1):e3002450. doi: 10.1371/journal.pbio.3002450 (PMC10826937; doi:10.1371/journal.pbio.3002450)
Supplement: S1 Raw Data — The file “S1_Raw_Data.zip” is a compressed folder that contains individual tables including the raw data (quantifications) for each figure (main and supporting) plus a.txt file named “Figures_rawdata_INFO” in which the columns in each table are described. (ZIP) [file pbio.3002450.s016.zip › Figures_rawadata/S1_Fig2_data_A.csv]

Group	%prolif	%prolif_relative
optix>+	1,77870988221385	1,90534104872094
optix>+	5,59239162022884	5,99052910263413
optix>+	3,21330431115702	3,44206813449487
optix>+	5,19347085460831	5,56320808894641
optix>+	6,30666012708266	6,75564831601778
optix>+	5,53753922785881	5,93177162011928
optix>+	4,02027302069473	4,30648712867163
optix>+	6,68488895341274	7,16080427530176
optix>+	3,02889290331644	3,24452797984427
optix>+	4,28426422223029	4,58927257773026
optix>+	8,8839557605515	9,51642859516339
optix>+	3,27639606632555	3,50965156232675
optix>+	6,18716135522623	6,62764210344398
optix>+	5,67181455616724	6,07560637215771
optix>+	9,70127139859685	10,3919311436684
optix>+	4,80864062958066	5,15098075954006
optix>+	4,33974412541113	4,64870224524746
optix>+	2,19724282130855	2,35367047954774
optix>+	4,15998486398685	4,45614543589688
optix>+	6,20334439983721	6,64497726276305
optix>+	3,59778451646146	3,85392052532739
optix>+	6,66253809576746	7,13686219965946
optix>+	8,07461701462466	8,6494708352979
optix>tkvRI	1,74989562398897	2,98793751493423
optix>tkvRI	3,10597880147007	5,3034423620922
optix>tkvRI	2,45758529827628	4,19631388764294
optix>tkvRI	4,44919307865288	7,59697363011203
optix>tkvRI	7,51865063484329	12,8380561592135
optix>tkvRI	4,06551566058322	6,94184646974451
optix>tkvRI	2,04227928270806	3,48718106447178
optix>tkvRI	1,84674632926632	3,15330958151861
optix>tkvRI	8,89019143725773	15,1799548191206
optix>tkvRI	3,80507602061794	6,49714716313425
optix>tkvRI	11,8219930233927	20,1859905080307
optix>tkvRI	1,87649884687807	3,2041118478465
optix>tkvRI	4,37313374016645	7,46710271226458
optix>tkvRI	1,74671273266064	2,98250274483965
optix>tkvRI	3,72722043822204	6,36420916831975
optix>tkvRI	3,41941817444694	5,83863843226704
optix>tkvRI	1,51627916184328	2,58903864246312
optix>tkvRI	3,92956245102251	6,70970708408437
optix>tkvRI	3,57216520672976	6,09945318132752
optix>tkvRI	2,30202279464719	3,93069173616233
optix>tkvRI	5,22887150497819	8,92827041585504
optix>tkvRI	2,8359451994805	4,84236141611085
