# Supplementary material for: Feedback control of organ size precision is mediated by BMP2-regulated apoptosis in the Drosophila eye
Source: PLoS Biol. 2024 Jan 30;22(1):e3002450. doi: 10.1371/journal.pbio.3002450 (PMC10826937; doi:10.1371/journal.pbio.3002450)
Supplement: S1 Raw Data — The file “S1_Raw_Data.zip” is a compressed folder that contains individual tables including the raw data (quantifications) for each figure (main and supporting) plus a.txt file named “Figures_rawdata_INFO” in which the columns in each table are described. (ZIP) [file pbio.3002450.s016.zip › Figures_rawadata/S1_Fig2_data_B.csv]

Group	%apop
optix>+	6,1031901
optix>+	2,7239266
optix>+	5,0893242
optix>+	9,8816909
optix>+	6,3942073
optix>+	3,2283113
optix>+	3,4777867
optix>+	1,2305181
optix>+	8,3001079
optix>+	5,5620954
optix>+	1,6316264
optix>+	7,8233782
optix>+	6,4818154
optix>+	7,2057454
optix>+	8,3279677
optix>+	8,6623178
optix>+	10,8908779
optix>+	7,3357328
optix>+	8,1216304
optix>+	10,7015075
optix>+	7,5482004
optix>+	9,4925823
optix>2xtkvRI	50,8498538
optix>2xtkvRI	35,6062497
optix>2xtkvRI	42,3746485
optix>2xtkvRI	37,0405118
optix>2xtkvRI	59,2916796
optix>2xtkvRI	40,8591209
optix>2xtkvRI	37,97296
optix>2xtkvRI	63,605631
optix>2xtkvRI	46,3022015
optix>2xtkvRI	36,3189035
optix>2xtkvRI	34,9692379
optix>2xtkvRI	34,9704748
optix>2xtkvRI	39,4391522
optix>2xtkvRI	35,7097523
optix>2xtkvRI	34,0487472
optix>2xtkvRI	33,5955106
