# Supplementary material for: Feedback control of organ size precision is mediated by BMP2-regulated apoptosis in the Drosophila eye
Source: PLoS Biol. 2024 Jan 30;22(1):e3002450. doi: 10.1371/journal.pbio.3002450 (PMC10826937; doi:10.1371/journal.pbio.3002450)
Supplement: S1 Raw Data — The file “S1_Raw_Data.zip” is a compressed folder that contains individual tables including the raw data (quantifications) for each figure (main and supporting) plus a.txt file named “Figures_rawdata_INFO” in which the columns in each table are described. (ZIP) [file pbio.3002450.s016.zip › Figures_rawadata/S1_Fig4_data.csv]

ID_unique	Group	Sex	Tc	Medium	R	Rpos	L	Lpos	head	Rsum	Lsum	FA	rE	FA_interind	FA_diff	sFAi_centered
GMR>+_F_25_RF_1	GMR>+	F	25	RF	1,64	0,26	1,56	0,25	7,83	1,9	1,81	0,0242587601078167	23,690932311622	-2,42587601078167	-0,507503340528315	-1,91837267025335
GMR>+_F_25_RF_2	GMR>+	F	25	RF	1,45	0,38	1,55	0,31	7,57	1,83	1,86	0,00813008130081301	24,3725231175694	0,813008130081301	-0,507503340528315	1,32051147060962
GMR>+_F_25_RF_3	GMR>+	F	25	RF	1,48	0,41	1,45	0,32	7,57	1,89	1,77	0,0327868852459016	24,1743725231176	-3,27868852459016	-0,507503340528315	-2,77118518406185
GMR>+_F_25_RF_4	GMR>+	F	25	RF	1,67	0,39	1,55	0,4	8,05	2,06	1,95	0,027431421446384	24,9068322981366	-2,74314214463841	-0,507503340528315	-2,23563880411009
GMR>+_F_25_RF_5	GMR>+	F	25	RF	1,55	0,34	1,49	0,34	7,58	1,89	1,83	0,0161290322580645	24,5382585751979	-1,61290322580645	-0,507503340528315	-1,10539988527813
GMR>+_F_25_RF_6	GMR>+	F	25	RF	1,68	0,3	1,49	0,42	7,76	1,98	1,91	0,0179948586118252	25,0644329896907	-1,79948586118252	-0,507503340528315	-1,29198252065421
GMR>+_F_25_RF_7	GMR>+	F	25	RF	1,75	0,48	1,65	0,57	8,83	2,23	2,22	0,00224719101123601	25,19818799547	-0,224719101123591	-0,507503340528315	0,282784239404724
GMR>+_F_25_RF_8	GMR>+	F	25	RF	1,48	0,39	1,55	0,37	7,61	1,87	1,92	0,0131926121372031	24,9014454664915	1,31926121372031	-0,507503340528315	1,82676455424863
GMR>+_F_25_RF_9	GMR>+	F	25	RF	1,47	0,39	1,53	0,41	7,6	1,86	1,94	0,0210526315789474	25	2,10526315789473	-0,507503340528315	2,61276649842305
GMR>+_F_25_RF_10	GMR>+	F	25	RF	1,46	0,28	1,54	0,37	7,36	1,74	1,91	0,0465753424657535	24,7961956521739	4,65753424657534	-0,507503340528315	5,16503758710366
GMR>+_F_25_RF_11	GMR>+	F	25	RF	1,72	0,41	1,61	0,43	8,15	2,13	2,04	0,0215827338129496	25,5828220858896	-2,15827338129496	-0,507503340528315	-1,65077004076665
GMR>+_F_25_RF_12	GMR>+	F	25	RF	1,68	0,4	1,64	0,42	8,42	2,08	2,06	0,00483091787439614	24,5843230403801	-0,483091787439614	-0,507503340528315	0,0244115530887011
GMR>+_F_25_RF_13	GMR>+	F	25	RF	1,57	0,35	1,49	0,35	7,72	1,92	1,84	0,0212765957446809	24,3523316062176	-2,12765957446808	-0,507503340528315	-1,62015623393977
GMR>+_F_25_RF_14	GMR>+	F	25	RF	1,35	0,35	1,43	0,27	7,16	1,7	1,7	6,53072367426563e-17	23,7430167597765	0	-0,507503340528315	0,507503340528315
GMR>+_F_25_RF_15	GMR>+	F	25	RF	1,43	0,28	1,44	0,29	7,28	1,71	1,73	0,0058139534883721	23,6263736263736	0,58139534883721	-0,507503340528315	1,08889868936552
GMR>+_F_25_RF_16	GMR>+	F	25	RF	1,53	0,36	1,52	0,35	7,84	1,89	1,87	0,00531914893617022	23,9795918367347	-0,531914893617016	-0,507503340528315	-0,024411553088701
GMR>+_M_25_RF_1	GMR>+	M	25	RF	1,36	0,37	1,45	0,39	7,04	1,73	1,84	0,030812324929972	25,3551136363636	3,0812324929972	0,286532951289399	2,7946995417078
GMR>+_M_25_RF_2	GMR>+	M	25	RF	1,31	0,35	1,41	0,23	6,36	1,66	1,64	0,00606060606060613	25,9433962264151	-0,606060606060607	0,286532951289399	-0,892593557350005
GMR>+_M_25_RF_3	GMR>+	M	25	RF	1,25	0,4	1,32	0,35	6,64	1,65	1,67	0,00602409638554217	25	0,602409638554217	0,286532951289399	0,315876687264819
GMR>+_M_25_RF_4	GMR>+	M	25	RF	1,21	0,31	1,19	0,28	6,28	1,52	1,47	0,0167224080267559	23,8057324840764	-1,67224080267559	0,286532951289399	-1,95877375396499
GMR>+_M_25_RF_5	GMR>+	M	25	RF	1,26	0,34	1,3	0,32	6,49	1,6	1,62	0,00621118012422361	24,8073959938367	0,621118012422361	0,286532951289399	0,334585061132962
GMR>+_M_25_RF_6	GMR>+	M	25	RF	1,34	0,36	1,27	0,33	6,77	1,7	1,6	0,0303030303030303	24,3722304283604	-3,03030303030303	0,286532951289399	-3,31683598159243
GMR>+_M_25_RF_7	GMR>+	M	25	RF	1,2	0,31	1,2	0,32	6,16	1,51	1,52	0,0033003300330033	24,5941558441558	0,33003300330033	0,286532951289399	0,0435000520109318
GMR>+_M_25_RF_8	GMR>+	M	25	RF	1,25	0,36	1,21	0,32	6,35	1,61	1,53	0,0254777070063694	24,7244094488189	-2,54777070063694	0,286532951289399	-2,83430365192634
GMR>+_M_25_RF_9	GMR>+	M	25	RF	1,27	0,4	1,3	0,3	6,36	1,67	1,6	0,0214067278287461	25,7075471698113	-2,14067278287461	0,286532951289399	-2,42720573416401
GMR>+_M_25_RF_10	GMR>+	M	25	RF	1,38	0,37	1,41	0,36	6,92	1,75	1,77	0,00568181818181819	25,4335260115607	0,568181818181819	0,286532951289399	0,28164886689242
GMR>+_M_25_RF_11	GMR>+	M	25	RF	1,29	0,36	1,35	0,29	6,51	1,65	1,64	0,00303951367781149	25,2688172043011	-0,303951367781155	0,286532951289399	-0,590484319070554
GMR>+_M_25_RF_12	GMR>+	M	25	RF	1,35	0,39	1,34	0,41	6,87	1,74	1,75	0,00286532951289392	25,4002911208151	0,286532951289399	0,286532951289399	0
GMR>+_M_25_RF_13	GMR>+	M	25	RF	1,21	0,29	1,23	0,32	6,03	1,5	1,55	0,0163934426229508	25,290215588723	1,63934426229508	0,286532951289399	1,35281131100568
GMR>+_M_25_RF_14	GMR>+	M	25	RF	1,29	0,37	1,31	0,39	6,6	1,66	1,7	0,0119047619047619	25,4545454545455	1,19047619047619	0,286532951289399	0,903943239186793
GMR>+_M_25_RF_15	GMR>+	M	25	RF	1,19	0,28	1,24	0,29	6,52	1,47	1,53	0,02	23,0061349693252	2	0,286532951289399	1,7134670487106
GMR>+_M_25_RF_16	GMR>+	M	25	RF	1,42	0,27	1,33	0,36	6,96	1,69	1,69	0	24,2816091954023	0	0,286532951289399	-0,286532951289399
GMR>+_M_25_RF_17	GMR>+	M	25	RF	1,22	0,3	1,18	0,28	6,26	1,52	1,46	0,0201342281879195	23,8019169329073	-2,01342281879195	0,286532951289399	-2,29995577008135
GMR>+_M_25_RF_18	GMR>+	M	25	RF	1,13	0,3	1,24	0,3	6,08	1,43	1,54	0,0370370370370371	24,4243421052632	3,70370370370371	0,286532951289399	3,41717075241431
GMR>+_M_25_RF_19	GMR>+	M	25	RF	1,28	0,27	1,17	0,31	6,14	1,55	1,48	0,0231023102310231	24,6742671009772	-2,31023102310231	0,286532951289399	-2,59676397439171
GMR>+_M_25_RF_20	GMR>+	M	25	RF	1,31	0,38	1,29	0,33	6,61	1,69	1,62	0,0211480362537764	25,0378214826021	-2,11480362537764	0,286532951289399	-2,40133657666704
GMR>+_M_25_RF_21	GMR>+	M	25	RF	1,24	0,35	1,29	0,33	6,35	1,59	1,62	0,00934579439252344	25,2755905511811	0,934579439252337	0,286532951289399	0,648046487962939
GMR>UPD_F_25_RF_1	GMR>UPD	F	25	RF	1,91	1,07	1,82	0,98	8,12	2,98	2,8	0,0311418685121108	35,5911330049261	-3,11418685121108	-0,0921706444221332	-3,02201620678894
GMR>UPD_F_25_RF_2	GMR>UPD	F	25	RF	2,2	0,96	2,2	0,98	9,68	3,16	3,18	0,00315457413249212	32,7479338842975	0,315457413249212	-0,0921706444221332	0,407628057671345
GMR>UPD_F_25_RF_3	GMR>UPD	F	25	RF	1,97	1,07	1,94	1,07	8,4	3,04	3,01	0,00495867768595045	36,0119047619048	-0,495867768595045	-0,0921706444221332	-0,403697124172912
GMR>UPD_F_25_RF_4	GMR>UPD	F	25	RF	2	1,2	2,04	1,18	8,48	3,2	3,22	0,00311526479750772	37,8537735849057	0,311526479750779	-0,0921706444221332	0,403697124172912
GMR>UPD_F_25_RF_5	GMR>UPD	F	25	RF	2,01	0,76	1,94	0,85	8,98	2,77	2,79	0,00359712230215836	30,9576837416481	0,359712230215828	-0,0921706444221332	0,451882874637961
GMR>UPD_F_25_RF_6	GMR>UPD	F	25	RF	2,05	0,89	2,11	0,9	9,21	2,94	3,01	0,0117647058823529	32,3018458197611	1,17647058823529	-0,0921706444221332	1,26864123265742
GMR>UPD_F_25_RF_7	GMR>UPD	F	25	RF	2,14	0,89	2,07	0,88	9,3	3,03	2,95	0,0133779264214048	32,1505376344086	-1,33779264214046	-0,0921706444221332	-1,24562199771833
GMR>UPD_F_25_RF_8	GMR>UPD	F	25	RF	2,01	0,98	2,06	0,97	8,3	2,99	3,03	0,00664451827242533	36,2650602409638	0,664451827242518	-0,0921706444221332	0,756622471664651
GMR>UPD_F_25_RF_9	GMR>UPD	F	25	RF	1,77	1,05	1,78	1,13	7,87	2,82	2,91	0,0157068062827225	36,4040660736976	1,57068062827226	-0,0921706444221332	1,66285127269439
GMR>UPD_F_25_RF_10	GMR>UPD	F	25	RF	1,7	0,84	1,77	0,84	7,93	2,54	2,61	0,0135922330097087	32,4716267339218	1,35922330097087	-0,0921706444221332	1,451393945393
GMR>UPD_F_25_RF_11	GMR>UPD	F	25	RF	2,27	1,14	2,24	1,11	9,27	3,41	3,35	0,00887573964497036	36,4617044228695	-0,887573964497042	-0,0921706444221332	-0,795403320074909
GMR>UPD_F_25_RF_12	GMR>UPD	F	25	RF	1,85	0,84	1,89	0,91	8,59	2,69	2,8	0,0200364298724954	31,9557625145518	2,00364298724954	-0,0921706444221332	2,09581363167168
GMR>UPD_F_25_RF_13	GMR>UPD	F	25	RF	1,98	0,95	2,04	1,06	8,63	2,93	3,1	0,0281923714759536	34,936268829664	2,81923714759536	-0,0921706444221332	2,91140779201749
GMR>UPD_F_25_RF_14	GMR>UPD	F	25	RF	2,15	1,15	2,15	1,1	9,27	3,3	3,25	0,00763358778625951	35,3290183387271	-0,763358778625951	-0,0921706444221332	-0,671188134203818
GMR>UPD_F_25_RF_16	GMR>UPD	F	25	RF	2,11	1,09	2,09	1,05	8,95	3,2	3,14	0,00946372239747642	35,4189944134078	-0,946372239747635	-0,0921706444221332	-0,854201595325502
GMR>UPD_F_25_RF_17	GMR>UPD	F	25	RF	1,82	0,91	1,78	0,82	7,93	2,73	2,6	0,024390243902439	33,6065573770492	-2,4390243902439	-0,0921706444221332	-2,34685374582177
GMR>UPD_F_25_RF_18	GMR>UPD	F	25	RF	1,95	1,18	2,03	0,99	8,02	3,13	3,02	0,0178861788617887	38,3416458852868	-1,78861788617886	-0,0921706444221332	-1,69644724175673
GMR>UPD_F_25_RF_19	GMR>UPD	F	25	RF	1,89	0,9	1,9	0,85	7,88	2,79	2,75	0,0072202166064982	35,1522842639594	-0,72202166064982	-0,0921706444221332	-0,629851016227687
GMR>UPD_F_25_RF_20	GMR>UPD	F	25	RF	1,92	1,03	2,11	1,01	8,27	2,95	3,12	0,0280065897858319	36,6989117291415	2,80065897858319	-0,0921706444221332	2,89282962300533
GMR>UPD_F_25_RF_21	GMR>UPD	F	25	RF	2,16	1,11	2,11	1,05	8,86	3,27	3,16	0,0171073094867808	36,2866817155756	-1,71073094867807	-0,0921706444221332	-1,61856030425594
GMR>UPD_F_25_RF_22	GMR>UPD	F	25	RF	1,87	0,84	1,93	0,82	8,81	2,71	2,75	0,00732600732600733	30,9875141884222	0,732600732600733	-0,0921706444221332	0,824771377022867
GMR>UPD_F_25_RF_23	GMR>UPD	F	25	RF	1,95	0,84	1,88	0,8	8,8	2,79	2,68	0,020109689213894	31,0795454545454	-2,01096892138939	-0,0921706444221332	-1,91879827696726
GMR>UPD_M_25_RF_1	GMR>UPD	M	25	RF	1,78	0,95	1,66	0,88	7,29	2,73	2,54	0,0360531309297913	36,1454046639232	-3,60531309297913	-0,00098459114852556	-3,6043285018306
GMR>UPD_M_25_RF_2	GMR>UPD	M	25	RF	1,77	1	1,86	0,92	7,7	2,77	2,78	0,00180180180180184	36,038961038961	0,180180180180176	-0,00098459114852556	0,181164771328702
GMR>UPD_M_25_RF_3	GMR>UPD	M	25	RF	1,75	1,09	1,88	1,12	7,66	2,84	3	0,0273972602739726	38,1201044386423	2,73972602739726	-0,00098459114852556	2,74071061854579
GMR>UPD_M_25_RF_4	GMR>UPD	M	25	RF	1,73	0,93	1,71	0,9	7,37	2,66	2,61	0,00948766603415565	35,753052917232	-0,948766603415565	-0,00098459114852556	-0,947782012267039
GMR>UPD_M_25_RF_5	GMR>UPD	M	25	RF	1,77	0,88	1,78	0,77	8,01	2,65	2,55	0,0192307692307692	32,4594257178527	-1,92307692307692	-0,00098459114852556	-1,9220923319284
GMR>UPD_M_25_RF_6	GMR>UPD	M	25	RF	1,82	0,96	1,83	1,2	7,59	2,78	3,03	0,0430292598967298	38,2740447957839	4,30292598967298	-0,00098459114852556	4,3039105808215
GMR>UPD_M_25_RF_7	GMR>UPD	M	25	RF	1,78	0,97	1,78	0,96	7,41	2,75	2,74	0,00182149362477227	37,0445344129555	-0,182149362477227	-0,00098459114852556	-0,181164771328702
GMR>UPD_M_25_RF_8	GMR>UPD	M	25	RF	1,56	0,72	1,57	0,73	6,87	2,28	2,3	0,00436681222707414	33,3333333333333	0,436681222707424	-0,00098459114852556	0,43766581385595
GMR>UPD_M_25_RF_9	GMR>UPD	M	25	RF	2,02	1,11	2,03	1,06	8,13	3,13	3,09	0,00643086816720258	38,2533825338253	-0,643086816720258	-0,00098459114852556	-0,642102225571732
GMR>UPD_M_25_RF_10	GMR>UPD	M	25	RF	1,94	1,08	1,96	1,08	7,97	3,02	3,04	0,0033003300330033	38,0175658720201	0,33003300330033	-0,00098459114852556	0,331017594448856
GMR>UPD_M_25_RF_11	GMR>UPD	M	25	RF	1,89	1,04	1,94	1,14	7,76	2,93	3,08	0,0249584026622297	38,7242268041237	2,49584026622296	-0,00098459114852556	2,49682485737149
GMR>UPD_M_25_RF_12	GMR>UPD	M	25	RF	1,92	1,1	1,98	0,96	7,97	3,02	2,94	0,0134228187919463	37,3902132998745	-1,34228187919463	-0,00098459114852556	-1,34129728804611
GMR>UPD_M_25_RF_13	GMR>UPD	M	25	RF	1,77	0,94	1,74	0,94	7,33	2,71	2,68	0,0055658627087199	36,7667121418827	-0,556586270871982	-0,00098459114852556	-0,555601679723456
GMR>UPD_M_25_RF_14	GMR>UPD	M	25	RF	1,88	0,92	1,82	0,86	7,79	2,8	2,68	0,021897810218978	35,1732991014121	-2,1897810218978	-0,00098459114852556	-2,18879643074928
GMR>UPD_M_25_RF_15	GMR>UPD	M	25	RF	1,68	0,84	1,72	0,86	7,13	2,52	2,58	0,011764705882353	35,7643758765778	1,1764705882353	-0,00098459114852556	1,17745517938382
GMR>UPD_M_25_RF_16	GMR>UPD	M	25	RF	1,65	0,84	1,68	0,86	7,06	2,49	2,54	0,00994035785288276	35,6232294617564	0,994035785288267	-0,00098459114852556	0,995020376436792
GMR>UPD_M_25_RF_17	GMR>UPD	M	25	RF	1,95	1,08	2,04	1,08	7,98	3,03	3,12	0,0146341463414634	38,5338345864662	1,46341463414635	-0,00098459114852556	1,46439922529487
GMR>UPD_M_25_RF_18	GMR>UPD	M	25	RF	1,48	1,06	1,58	1,02	6,7	2,54	2,6	0,0116731517509728	38,3582089552239	1,16731517509728	-0,00098459114852556	1,1682997662458
GMR>UPD_M_25_RF_19	GMR>UPD	M	25	RF	1,67	0,84	1,67	0,82	7,15	2,51	2,49	0,004	34,965034965035	-0,399999999999992	-0,00098459114852556	-0,399015408851466
GMR>UPD_M_25_RF_20	GMR>UPD	M	25	RF	1,8	0,79	1,75	0,82	7,8	2,59	2,57	0,00387596899224807	33,0769230769231	-0,387596899224807	-0,00098459114852556	-0,386612308076281
GMR>UPD_M_25_RF_21	GMR>UPD	M	25	RF	1,6	0,82	1,6	0,77	6,84	2,42	2,37	0,0104384133611691	35,0146198830409	-1,04384133611691	-0,00098459114852556	-1,04285674496838
GMR>UPD_M_25_RF_22	GMR>UPD	M	25	RF	1,69	0,86	1,73	0,85	7,16	2,55	2,58	0,00584795321637432	35,8240223463687	0,584795321637432	-0,00098459114852556	0,585779912785957
