# Supplementary material for: Feedback control of organ size precision is mediated by BMP2-regulated apoptosis in the Drosophila eye
Source: PLoS Biol. 2024 Jan 30;22(1):e3002450. doi: 10.1371/journal.pbio.3002450 (PMC10826937; doi:10.1371/journal.pbio.3002450)
Supplement: S1 Raw Data — The file “S1_Raw_Data.zip” is a compressed folder that contains individual tables including the raw data (quantifications) for each figure (main and supporting) plus a.txt file named “Figures_rawdata_INFO” in which the columns in each table are described. (ZIP) [file pbio.3002450.s016.zip › Figures_rawadata/S2_Fig1_data.csv]

Group	Omma_size
optix>+	0,295
optix>+	0,27
optix>+	0,295
optix>+	0,31
optix>+	0,29
optix>+	0,295
optix>+	0,29
optix>+	0,27
optix>+	0,29
optix>+	0,28
optix>RHGRI	0,295
optix>RHGRI	0,26
optix>RHGRI	0,29
optix>RHGRI	0,28
optix>RHGRI	0,29
optix>tkvRI	0,305
optix>tkvRI	0,305
optix>tkvRI	0,29
optix>tkvRI	0,295
optix>tkvRI	0,26
optix>tkvRI	0,3
optix>tkvRI	0,3
optix>tkvRI+RHGRI	0,305
optix>tkvRI+RHGRI	0,31
optix>tkvRI+RHGRI	0,31
optix>tkvRI+RHGRI	0,31
optix>tkvRI+RHGRI	0,315
optix>tkvRI+RHGRI	0,33
optix>tkvRI+RHGRI	0,315
optix>tkvRI+RHGRI	0,31
optix>tkvRI+RHGRI	0,285
optix>tkvRI+RHGRI	0,275
