# Supplementary material for: Feedback control of organ size precision is mediated by BMP2-regulated apoptosis in the Drosophila eye
Source: PLoS Biol. 2024 Jan 30;22(1):e3002450. doi: 10.1371/journal.pbio.3002450 (PMC10826937; doi:10.1371/journal.pbio.3002450)
Supplement: S1 Raw Data — The file “S1_Raw_Data.zip” is a compressed folder that contains individual tables including the raw data (quantifications) for each figure (main and supporting) plus a.txt file named “Figures_rawdata_INFO” in which the columns in each table are described. (ZIP) [file pbio.3002450.s016.zip › Figures_rawadata/S3_Fig1_data.csv]

ID_unique	Group	Sex	Tc	Medium	R	Rpos	L	Lpos	head	Rsum	Lsum	FA	rE	sFAi	sFAi_median	sFAi_centered
optix>WT-OR_F_25_RF_1	optix>+	F	25	RF	1,4	0,23	1,38	0,24	7,7	1,63	1,62	0,307692307692308	21,1038961038961	-0,307692307692301	0,546448087431694	-0,854140395123996
optix>WT-OR_F_25_RF_2	optix>+	F	25	RF	1,39	0,25	1,24	0,32	7,6	1,64	1,56	2,5	21,0526315789474	-2,5	0,546448087431694	-3,04644808743169
optix>WT-OR_F_25_RF_3	optix>+	F	25	RF	1,38	0,26	1,34	0,27	7,64	1,64	1,61	0,923076923076917	21,2696335078534	-0,923076923076917	0,546448087431694	-1,46952501050861
optix>WT-OR_F_25_RF_4	optix>+	F	25	RF	1,36	0,22	1,3	0,26	7,64	1,58	1,56	0,636942675159236	20,5497382198953	-0,636942675159236	0,546448087431694	-1,18339076259093
optix>WT-OR_F_25_RF_5	optix>+	F	25	RF	1,26	0,24	1,36	0,23	7,34	1,5	1,59	2,9126213592233	21,0490463215259	2,9126213592233	0,546448087431694	2,36617327179161
optix>WT-OR_F_25_RF_6	optix>+	F	25	RF	1,31	0,2	1,41	0,27	7,79	1,51	1,68	5,32915360501567	20,4749679075738	5,32915360501567	0,546448087431694	4,78270551758398
optix>WT-OR_F_25_RF_7	optix>+	F	25	RF	1,34	0,22	1,36	0,29	7,8	1,56	1,65	2,80373831775701	20,5769230769231	2,803738317757	0,546448087431694	2,25729023032531
optix>WT-OR_F_25_RF_8	optix>+	F	25	RF	1,3	0,16	1,24	0,23	7,62	1,46	1,47	0,341296928327645	19,2257217847769	0,341296928327645	0,546448087431694	-0,205151159104049
optix>WT-OR_F_25_RF_9	optix>+	F	25	RF	1,28	0,2	1,27	0,23	7,52	1,48	1,5	0,671140939597316	19,813829787234	0,671140939597316	0,546448087431694	0,124692852165622
optix>WT-OR_F_25_RF_10	optix>+	F	25	RF	1,34	0,25	1,38	0,25	7,44	1,59	1,63	1,24223602484471	21,6397849462366	1,24223602484471	0,546448087431694	0,69578793741302
optix>WT-OR_F_25_RF_11	optix>+	F	25	RF	1,36	0,24	1,34	0,22	7,51	1,6	1,56	1,26582278481013	21,0386151797603	-1,26582278481013	0,546448087431694	-1,81227087224182
optix>WT-OR_F_25_RF_12	optix>+	F	25	RF	1,36	0,38	1,43	0,18	7,77	1,74	1,61	3,88059701492538	21,5572715572716	-3,88059701492537	0,546448087431694	-4,42704510235706
optix>WT-OR_F_25_RF_13	optix>+	F	25	RF	1,41	0,43	1,52	0,4	8,42	1,84	1,92	2,12765957446809	22,3277909738717	2,12765957446808	0,546448087431694	1,58121148703639
optix>WT-OR_F_25_RF_14	optix>+	F	25	RF	1,34	0,29	1,35	0,37	8,09	1,63	1,72	2,68656716417911	20,7045735475896	2,68656716417911	0,546448087431694	2,14011907674741
optix>WT-OR_F_25_RF_15	optix>+	F	25	RF	1,47	0,3	1,37	0,3	7,97	1,77	1,67	2,90697674418604	21,5809284818068	-2,90697674418605	0,546448087431694	-3,45342483161774
optix>WT-OR_F_25_RF_16	optix>+	F	25	RF	1,22	0,29	1,42	0,15	7,64	1,51	1,57	1,94805194805194	20,1570680628272	1,94805194805195	0,546448087431694	1,40160386062026
optix>WT-OR_F_25_RF_17	optix>+	F	25	RF	1,31	0,26	1,34	0,23	7,47	1,57	1,57	0	21,0174029451138	0	0,546448087431694	-0,546448087431694
optix>WT-OR_F_25_RF_18	optix>+	F	25	RF	1,33	0,28	1,33	0,34	7,61	1,61	1,67	1,82926829268293	21,5505913272011	1,82926829268292	0,546448087431694	1,28282020525123
optix>WT-OR_F_25_RF_19	optix>+	F	25	RF	1,29	0,2	1,26	0,14	7,63	1,49	1,4	3,11418685121108	18,9384010484928	-3,11418685121108	0,546448087431694	-3,66063493864277
optix>WT-OR_F_25_RF_20	optix>+	F	25	RF	1,24	0,28	1,33	0,26	7,76	1,52	1,59	2,2508038585209	20,0386597938144	2,2508038585209	0,546448087431694	1,70435577108921
optix>WT-OR_F_25_RF_21	optix>+	F	25	RF	1,42	0,4	1,48	0,36	8,2	1,82	1,84	0,546448087431695	22,3170731707317	0,546448087431694	0,546448087431694	0
optix>WT-OR_M_25_RF_1	optix>+	M	25	RF	1,16	0,29	1,21	0,18	6,81	1,45	1,39	2,11267605633803	20,8516886930984	-2,11267605633803	0,911886615857732	-3,02456267219576
optix>WT-OR_M_25_RF_2	optix>+	M	25	RF	1,28	0,37	1,23	0,36	7,04	1,65	1,59	1,85185185185185	23,0113636363636	-1,85185185185185	0,911886615857732	-2,76373846770958
optix>WT-OR_M_25_RF_3	optix>+	M	25	RF	1,15	0,22	1,27	0,24	6,68	1,37	1,51	4,86111111111112	21,5568862275449	4,86111111111111	0,911886615857732	3,94922449525338
optix>WT-OR_M_25_RF_4	optix>+	M	25	RF	1,16	0,17	1,17	0,22	6,73	1,33	1,39	2,20588235294118	20,2080237741456	2,20588235294117	0,911886615857732	1,29399573708344
optix>WT-OR_M_25_RF_5	optix>+	M	25	RF	1,25	0,13	1,25	0,21	6,57	1,38	1,46	2,81690140845071	21,6133942161339	2,81690140845071	0,911886615857732	1,90501479259297
optix>WT-OR_M_25_RF_6	optix>+	M	25	RF	1,11	0,14	1,11	0,18	6,04	1,25	1,29	1,5748031496063	21,0264900662252	1,5748031496063	0,911886615857732	0,662916533748569
optix>WT-OR_M_25_RF_7	optix>+	M	25	RF	1,14	0,23	1,23	0,17	6,27	1,37	1,4	1,08303249097473	22,0893141945774	1,08303249097472	0,911886615857732	0,17114587511699
optix>WT-OR_M_25_RF_8	optix>+	M	25	RF	1,13	0,17	1,18	0,16	6,33	1,3	1,34	1,51515151515152	20,8530805687204	1,51515151515152	0,911886615857732	0,603264899293785
optix>WT-OR_M_25_RF_9	optix>+	M	25	RF	1,2	0,17	1,2	0,19	6	1,37	1,39	0,724637681159421	23	0,724637681159413	0,911886615857732	-0,187248934698319
optix>WT-OR_M_25_RF_10	optix>+	M	25	RF	1,27	0,13	1,09	0,27	6,35	1,4	1,36	1,44927536231883	21,7322834645669	-1,44927536231883	0,911886615857732	-2,36116197817657
optix>WT-OR_M_25_RF_11	optix>+	M	25	RF	1,11	0,19	1,15	0,23	6,44	1,3	1,38	2,98507462686567	20,8074534161491	2,98507462686567	0,911886615857732	2,07318801100793
optix>WT-OR_M_25_RF_12	optix>+	M	25	RF	1,15	0,19	1,11	0,2	6,48	1,34	1,31	1,13207547169811	20,4475308641975	-1,13207547169811	0,911886615857732	-2,04396208755585
optix>WT-OR_M_25_RF_13	optix>+	M	25	RF	1,16	0,18	1,12	0,21	6,38	1,34	1,33	0,374531835205985	20,9247648902821	-0,374531835205993	0,911886615857732	-1,28641845106372
optix>WT-OR_M_25_RF_14	optix>+	M	25	RF	1,26	0,37	1,13	0,38	6,98	1,63	1,51	3,82165605095542	22,4928366762178	-3,82165605095541	0,911886615857732	-4,73354266681314
optix>WT-OR_M_25_RF_15	optix>+	M	25	RF	1,07	0,21	1,16	0,28	6,11	1,28	1,44	5,88235294117647	22,2585924713584	5,88235294117647	0,911886615857732	4,97046632531874
optix>WT-OR_M_25_RF_16	optix>+	M	25	RF	1,08	0,19	1,1	0,21	6,21	1,27	1,31	1,55038759689923	20,7729468599034	1,55038759689923	0,911886615857732	0,638500981041494
optix>WT-OR_M_25_RF_17	optix>+	M	25	RF	1,18	0,17	1,13	0,16	6,19	1,35	1,29	2,27272727272727	21,3247172859451	-2,27272727272727	0,911886615857732	-3,18461388858501
optix>WT-OR_M_25_RF_18	optix>+	M	25	RF	1,14	0,2	1,18	0,18	6,21	1,34	1,36	0,740740740740741	21,7391304347826	0,740740740740741	0,911886615857732	-0,17114587511699
WT_F_25_RF_23	+	F	25	RF	1,12	0,208888888888889	1,18222222222222	0,191111111111111	6,72	1,32888888888889	1,37333333333333	1,64473684210527	20,1058201058201	1,6447368421051	0,270270270270306	1,3744665718348
WT_F_25_RF_1	+	F	25	RF	1,2	0,275555555555556	1,32444444444444	0,257777777777778	7,17333333333333	1,47555555555556	1,58222222222222	3,48837209302326	21,3135068153656	3,48837209302304	0,270270270270306	3,21810182275273
WT_F_25_RF_2	+	F	25	RF	1,06222222222222	0,271111111111111	1,21333333333333	0,257777777777778	6,61777777777778	1,33333333333333	1,47111111111111	4,91283676703645	21,188717259906	4,91283676703654	0,270270270270306	4,64256649676623
WT_F_25_RF_3	+	F	25	RF	1,37777777777778	0,284444444444444	1,33333333333333	0,324444444444444	7,41333333333333	1,66222222222222	1,65777777777778	0,133868808567611	22,3920863309353	-0,133868808567471	0,270270270270306	-0,404139078837777
WT_F_25_RF_4	+	F	25	RF	1,26222222222222	0,28	1,26666666666667	0,271111111111111	6,76888888888889	1,54222222222222	1,53777777777778	0,144300144300145	22,7511490479317	-0,144300144300001	0,270270270270306	-0,414570414570307
WT_F_25_RF_5	+	F	25	RF	1,29333333333333	0,253333333333333	1,33777777777778	0,262222222222222	7,07111111111111	1,54666666666667	1,6	1,69491525423729	22,2501571338781	1,69491525423718	0,270270270270306	1,42464498396688
WT_F_25_RF_6	+	F	25	RF	1,25777777777778	0,271111111111111	1,23111111111111	0,257777777777778	7,02666666666667	1,52888888888889	1,48888888888889	1,32547864506627	21,4737507906388	-1,32547864506627	0,270270270270306	-1,59574891533658
WT_F_25_RF_7	+	F	25	RF	1,31111111111111	0,222222222222222	1,29333333333333	0,217777777777778	7,18666666666667	1,53333333333333	1,51111111111111	0,729927007299268	21,1811997526283	-0,729927007299203	0,270270270270306	-1,00019727756951
WT_F_25_RF_8	+	F	25	RF	1,12888888888889	0,235555555555556	1,17777777777778	0,195555555555556	6,78666666666667	1,36444444444444	1,37333333333333	0,324675324675319	20,1702685003274	0,324675324675368	0,270270270270306	0,0544050544050626
WT_F_25_RF_9	+	F	25	RF	1,30666666666667	0,297777777777778	1,33777777777778	0,222222222222222	7,11111111111111	1,60444444444444	1,56	1,40449438202248	22,25	-1,40449438202233	0,270270270270306	-1,67476465229263
WT_F_25_RF_10	+	F	25	RF	1,24444444444444	0,32	1,28888888888889	0,275555555555556	6,88444444444444	1,56444444444444	1,56444444444444	0	22,7243382827631	0	0,270270270270306	-0,270270270270306
WT_F_25_RF_11	+	F	25	RF	1,33333333333333	0,306666666666667	1,37777777777778	0,271111111111111	7,18222222222222	1,64	1,64888888888889	0,270270270270272	22,8960396039604	0,270270270270306	0,270270270270306	0
WT_F_25_RF_12	+	F	25	RF	1,25777777777778	0,28	1,32	0,271111111111111	7,42222222222222	1,53777777777778	1,59111111111111	1,70454545454546	21,0778443113772	1,70454545454535	0,270270270270306	1,43427518427505
WT_F_25_RF_13	+	F	25	RF	1,36888888888889	0,306666666666667	1,33777777777778	0,262222222222222	7,21777777777778	1,67555555555556	1,6	2,3066485753053	22,6908866995074	-2,30664857530542	0,270270270270306	-2,57691884557572
WT_F_25_RF_14	+	F	25	RF	1,08888888888889	0,266666666666667	1,14666666666667	0,248888888888889	6,55111111111111	1,35555555555556	1,39555555555556	1,45395799676898	20,9972862957938	1,45395799676898	0,270270270270306	1,18368772649867
WT_F_25_RF_15	+	F	25	RF	1,22222222222222	0,297777777777778	1,27555555555556	0,253333333333333	7,01777777777778	1,52	1,52888888888889	0,291545189504382	21,7226092463585	0,291545189504411	0,270270270270306	0,0212749192341056
WT_F_25_RF_16	+	F	25	RF	1,20444444444444	0,231111111111111	1,24	0,208888888888889	6,92888888888889	1,43555555555556	1,44888888888889	0,462249614791991	20,8146247594612	0,462249614791874	0,270270270270306	0,191979344521569
WT_F_25_RF_17	+	F	25	RF	1,29333333333333	0,293333333333333	1,37777777777778	0,293333333333333	7,33333333333333	1,58666666666667	1,67111111111111	2,59208731241474	22,2121212121212	2,5920873124146	0,270270270270306	2,32181704214429
WT_F_25_RF_18	+	F	25	RF	1,32888888888889	0,32	1,30666666666667	0,302222222222222	7,31111111111111	1,64888888888889	1,60888888888889	1,22783083219646	22,2796352583587	-1,22783083219645	0,270270270270306	-1,49810110246676
WT_F_25_RF_19	+	F	25	RF	1,15555555555556	0,24	1,16	0,231111111111111	6,27111111111111	1,39555555555556	1,39111111111111	0,159489633173845	22,2182849043232	-0,159489633174044	0,270270270270306	-0,429759903444349
WT_F_25_RF_20	+	F	25	RF	1,16444444444444	0,302222222222222	1,16888888888889	0,32	6,97333333333333	1,46666666666667	1,48888888888889	0,751879699248125	21,1918419375398	0,751879699248049	0,270270270270306	0,481609428977743
WT_F_25_RF_21	+	F	25	RF	1,4	0,28	1,32	0,266666666666667	7,39111111111111	1,68	1,58666666666667	2,85714285714286	22,0986169573061	-2,85714285714275	0,270270270270306	-3,12741312741306
WT_F_25_RF_22	+	F	25	RF	1,55555555555556	0,257777777777778	1,51111111111111	0,311111111111111	7,85333333333333	1,81333333333333	1,82222222222222	0,24449877750612	23,1465761177136	0,244498777506145	0,270270270270306	-0,0257714927641607
WT_M_25_RF_1	+	M	25	RF	0,906666666666667	0,262222222222222	1,07555555555556	0,168888888888889	5,39555555555556	1,16888888888889	1,24444444444444	3,13075506445671	22,3640856672158	3,1307550644565	0,760467268101039	2,37028779635546
WT_M_25_RF_2	+	M	25	RF	1,10666666666667	0,244444444444444	1,15555555555556	0,24	5,93777777777778	1,35111111111111	1,39555555555556	1,61812297734627	23,1287425149701	1,61812297734648	0,760467268101039	0,857655709245442
WT_M_25_RF_3	+	M	25	RF	0,968888888888889	0,28	0,995555555555556	0,248888888888889	5,96444444444444	1,24888888888889	1,24444444444444	0,178253119429591	20,9016393442623	-0,178253119429814	0,760467268101039	-0,938720387530853
WT_M_25_RF_4	+	M	25	RF	1,09777777777778	0,235555555555556	1,16888888888889	0,235555555555556	6,11111111111111	1,33333333333333	1,40444444444444	2,5974025974026	22,4	2,59740259740256	0,760467268101039	1,83693532930153
WT_M_25_RF_5	+	M	25	RF	0,906666666666667	0,208888888888889	0,844444444444444	0,217777777777778	5,17333333333333	1,11555555555556	1,06222222222222	2,44897959183673	21,0481099656357	-2,44897959183704	0,760467268101039	-3,20944685993808
WT_M_25_RF_6	+	M	25	RF	1,13777777777778	0,248888888888889	1,16444444444444	0,222222222222222	6,15111111111111	1,38666666666667	1,38666666666667	0	22,5433526011561	0	0,760467268101039	-0,760467268101039
WT_M_25_RF_7	+	M	25	RF	0,991111111111111	0,226666666666667	0,991111111111111	0,226666666666667	5,37777777777778	1,21777777777778	1,21777777777778	0	22,6446280991736	0	0,760467268101039	-0,760467268101039
WT_M_25_RF_8	+	M	25	RF	0,951111111111111	0,222222222222222	1,04	0,195555555555556	5,70222222222222	1,17333333333333	1,23555555555556	2,58302583025829	21,1223694466095	2,58302583025862	0,760467268101039	1,82255856215758
WT_M_25_RF_9	+	M	25	RF	0,897777777777778	0,195555555555556	0,982222222222222	0,182222222222222	5,30222222222222	1,09333333333333	1,16444444444444	3,1496062992126	21,2908633696563	3,14960629921256	0,760467268101039	2,38913903111152
WT_M_25_RF_10	+	M	25	RF	0,955555555555555	0,208888888888889	1	0,182222222222222	5,58222222222222	1,16444444444444	1,18222222222222	0,757575757575762	21,0191082802548	0,757575757575859	0,760467268101039	-0,00289151052517977
WT_M_25_RF_11	+	M	25	RF	0,982222222222222	0,182222222222222	1,00444444444444	0,195555555555556	5,39555555555556	1,16444444444444	1,2	1,50375939849623	21,9110378912685	1,50375939849643	0,760467268101039	0,743292130395392
WT_M_25_RF_12	+	M	25	RF	1,02666666666667	0,168888888888889	1	0,235555555555556	5,54666666666667	1,19555555555556	1,23555555555556	1,64533820840951	21,9150641025641	1,6453382084095	0,760467268101039	0,884870940308463
WT_M_25_RF_13	+	M	25	RF	0,915555555555556	0,186666666666667	0,933333333333333	0,164444444444444	5,55555555555556	1,10222222222222	1,09777777777778	0,202020202020203	19,8	-0,202020202020001	0,760467268101039	-0,962487470121041
WT_M_25_RF_14	+	M	25	RF	1,05777777777778	0,231111111111111	1,17777777777778	0,177777777777778	6,00444444444444	1,28888888888889	1,35555555555556	2,52100840336134	22,020725388601	2,52100840336146	0,760467268101039	1,76054113526043
WT_M_25_RF_15	+	M	25	RF	0,88	0,186666666666667	0,942222222222222	0,186666666666667	5,24444444444444	1,06666666666667	1,12888888888889	2,834008097166	20,9322033898305	2,83400809716588	0,760467268101039	2,07354082906484
WT_M_25_RF_16	+	M	25	RF	0,924444444444444	0,2	0,964444444444444	0,177777777777778	5,42222222222222	1,12444444444444	1,14222222222222	0,784313725490191	20,9016393442623	0,784313725490301	0,760467268101039	0,0238464573892623
WT_M_25_RF_17	+	M	25	RF	1	0,248888888888889	0,991111111111111	0,231111111111111	5,58666666666667	1,24888888888889	1,22222222222222	1,07913669064749	22,1161495624503	-1,07913669064762	0,760467268101039	-1,83960395874865
WT_M_25_RF_18	+	M	25	RF	1,08444444444444	0,222222222222222	1,04444444444444	0,231111111111111	5,88888888888889	1,30666666666667	1,27555555555556	1,20481927710843	21,9245283018868	-1,20481927710839	0,760467268101039	-1,96528654520943
WT_M_25_RF_19	+	M	25	RF	1,02222222222222	0,231111111111111	1,03111111111111	0,235555555555556	5,61333333333333	1,25333333333333	1,26666666666667	0,529100529100533	22,4465558194774	0,529100529100788	0,760467268101039	-0,231366739000251
WT_M_25_RF_20	+	M	25	RF	1,00888888888889	0,222222222222222	0,96	0,217777777777778	5,28	1,23111111111111	1,17777777777778	2,21402214022141	22,8114478114478	-2,21402214022126	0,760467268101039	-2,9744894083223
WT_M_25_RF_21	+	M	25	RF	1,16444444444444	0,28	1,18222222222222	0,284444444444444	6,33333333333333	1,44444444444444	1,46666666666667	0,763358778625959	22,9824561403509	0,763358778626219	0,760467268101039	0,00289151052517977
WT_M_25_RF_22	+	M	25	RF	1,12	0,288888888888889	1,09777777777778	0,266666666666667	6,07111111111111	1,40888888888889	1,36444444444444	1,6025641025641	22,8404099560761	-1,60256410256431	0,760467268101039	-2,36303137066535
optix>CherryRI_F_25_RF_1	optix>CherryRI	F	25	RF	1,41	0,44	1,52	0,25	8,12	1,85	1,77	2,20994475138121	22,2906403940887	-2,20994475138122	0,54945054945055	-2,75939530083177
optix>CherryRI_F_25_RF_2	optix>CherryRI	F	25	RF	1,44	0,27	1,52	0,36	8,09	1,71	1,88	4,73537604456824	22,1878862793572	4,73537604456824	0,54945054945055	4,18592549511769
optix>CherryRI_F_25_RF_3	optix>CherryRI	F	25	RF	1,47	0,34	1,5	0,33	8,43	1,81	1,83	0,54945054945055	21,5895610913405	0,54945054945055	0,54945054945055	0
optix>CherryRI_F_25_RF_4	optix>CherryRI	F	25	RF	1,45	0,35	1,48	0,25	8,02	1,8	1,73	1,98300283286119	22,0074812967581	-1,98300283286119	0,54945054945055	-2,53245338231174
optix>CherryRI_F_25_RF_5	optix>CherryRI	F	25	RF	1,44	0,34	1,46	0,25	7,79	1,78	1,71	2,00573065902579	22,400513478819	-2,00573065902579	0,54945054945055	-2,55518120847634
optix>CherryRI_F_25_RF_6	optix>CherryRI	F	25	RF	1,45	0,29	1,59	0,23	7,93	1,74	1,82	2,24719101123596	22,4464060529634	2,24719101123596	0,54945054945055	1,69774046178541
optix>CherryRI_F_25_RF_7	optix>CherryRI	F	25	RF	1,39	0,28	1,55	0,24	7,83	1,67	1,79	3,46820809248555	22,0945083014049	3,46820809248555	0,54945054945055	2,918757543035
optix>CherryRI_F_25_RF_8	optix>CherryRI	F	25	RF	1,43	0,27	1,56	0,22	7,88	1,7	1,78	2,29885057471265	22,0812182741117	2,29885057471265	0,54945054945055	1,7494000252621
optix>CherryRI_F_25_RF_9	optix>CherryRI	F	25	RF	1,44	0,27	1,65	0,19	8,03	1,71	1,84	3,66197183098591	22,1046077210461	3,66197183098592	0,54945054945055	3,11252128153537
optix>CherryRI_F_25_RF_10	optix>CherryRI	F	25	RF	1,43	0,28	1,48	0,3	7,84	1,71	1,78	2,00573065902579	22,2576530612245	2,00573065902579	0,54945054945055	1,45628010957524
optix>CherryRI_F_25_RF_11	optix>CherryRI	F	25	RF	1,47	0,28	1,48	0,31	7,99	1,75	1,79	1,12994350282486	22,1526908635795	1,12994350282486	0,54945054945055	0,58049295337431
optix>CherryRI_F_25_RF_12	optix>CherryRI	F	25	RF	1,44	0,56	1,53	0,45	8,92	2	1,98	0,502512562814071	22,3094170403587	-0,502512562814071	0,54945054945055	-1,05196311226462
optix>CherryRI_F_25_RF_13	optix>CherryRI	F	25	RF	1,36	0,37	1,46	0,24	8,26	1,73	1,7	0,87463556851312	20,7627118644068	-0,87463556851312	0,54945054945055	-1,42408611796367
optix>CherryRI_F_25_RF_14	optix>CherryRI	F	25	RF	1,46	0,34	1,45	0,38	8,02	1,8	1,83	0,826446280991736	22,6309226932668	0,826446280991736	0,54945054945055	0,276995731541186
optix>CherryRI_F_25_RF_15	optix>CherryRI	F	25	RF	1,48	0,24	1,5	0,23	7,9	1,72	1,73	0,289855072463768	21,8354430379747	0,289855072463768	0,54945054945055	-0,259595476986782
optix>CherryRI_F_25_RF_16	optix>CherryRI	F	25	RF	1,49	0,33	1,44	0,37	8,35	1,82	1,81	0,275482093663912	21,7365269461078	-0,275482093663912	0,54945054945055	-0,824932643114462
optix>CherryRI_F_25_RF_17	optix>CherryRI	F	25	RF	1,47	0,32	1,54	0,23	7,94	1,79	1,77	0,561797752808989	22,4181360201511	-0,561797752808989	0,54945054945055	-1,11124830225954
optix>CherryRI_F_25_RF_18	optix>CherryRI	F	25	RF	1,53	0,47	1,59	0,36	8,52	2	1,95	1,26582278481012	23,1807511737089	-1,26582278481013	0,54945054945055	-1,81527333426068
optix>CherryRI_F_25_RF_19	optix>CherryRI	F	25	RF	1,39	0,23	1,51	0,21	7,73	1,62	1,72	2,99401197604791	21,6041397153946	2,9940119760479	0,54945054945055	2,44456142659735
optix>CherryRI_F_25_RF_20	optix>CherryRI	F	25	RF	1,55	0,24	1,44	0,38	8,11	1,79	1,82	0,831024930747917	22,2564734895191	0,831024930747923	0,54945054945055	0,281574381297373
optix>CherryRI_F_25_RF_21	optix>CherryRI	F	25	RF	1,54	0,27	1,43	0,28	7,83	1,81	1,71	2,84090909090909	22,477650063857	-2,84090909090909	0,54945054945055	-3,39035964035964
optix>CherryRI_M_25_RF_1	optix>CherryRI	M	25	RF	1,23	0,16	1,22	0,22	6,75	1,39	1,44	1,76678445229682	20,962962962963	1,76678445229682	0,712185725871854	1,05459872642497
optix>CherryRI_M_25_RF_2	optix>CherryRI	M	25	RF	1,24	0,26	1,24	0,21	6,7	1,5	1,45	1,69491525423729	22,0149253731343	-1,69491525423729	0,712185725871854	-2,40710098010914
optix>CherryRI_M_25_RF_3	optix>CherryRI	M	25	RF	1,23	0,28	1,21	0,2	6,46	1,51	1,41	3,42465753424658	22,6006191950464	-3,42465753424658	0,712185725871854	-4,13684326011843
optix>CherryRI_M_25_RF_4	optix>CherryRI	M	25	RF	1,17	0,19	1,17	0,21	6,3	1,36	1,38	0,729927007299271	21,7460317460317	0,729927007299263	0,712185725871854	0,0177412814274088
optix>CherryRI_M_25_RF_5	optix>CherryRI	M	25	RF	1,25	0,2	1,25	0,32	6,62	1,45	1,57	3,97350993377484	22,809667673716	3,97350993377484	0,712185725871854	3,26132420790298
optix>CherryRI_M_25_RF_6	optix>CherryRI	M	25	RF	1,16	0,2	1,19	0,2	6,4	1,36	1,39	1,09090909090909	21,484375	1,09090909090908	0,712185725871854	0,37872336503723
optix>CherryRI_M_25_RF_7	optix>CherryRI	M	25	RF	1,33	0,22	1,34	0,21	6,67	1,55	1,55	0	23,2383808095952	0	0,712185725871854	-0,712185725871854
optix>CherryRI_M_25_RF_8	optix>CherryRI	M	25	RF	1,32	0,21	1,29	0,2	6,64	1,53	1,49	1,32450331125828	22,7409638554217	-1,32450331125828	0,712185725871854	-2,03668903713013
optix>CherryRI_M_25_RF_9	optix>CherryRI	M	25	RF	1,27	0,22	1,32	0,35	7,06	1,49	1,67	5,69620253164557	22,3796033994334	5,69620253164557	0,712185725871854	4,98401680577371
optix>CherryRI_M_25_RF_10	optix>CherryRI	M	25	RF	1,22	0,19	1,23	0,18	6,7	1,41	1,41	0	21,044776119403	0	0,712185725871854	-0,712185725871854
optix>CherryRI_M_25_RF_11	optix>CherryRI	M	25	RF	1,2	0,29	1,27	0,21	6,7	1,49	1,48	0,336700336700337	22,1641791044776	-0,336700336700337	0,712185725871854	-1,04888606257219
optix>CherryRI_M_25_RF_12	optix>CherryRI	M	25	RF	1,24	0,15	1,23	0,27	6,68	1,39	1,5	3,80622837370243	21,6317365269461	3,80622837370243	0,712185725871854	3,09404264783057
optix>CherryRI_M_25_RF_13	optix>CherryRI	M	25	RF	1,25	0,2	1,25	0,3	6,78	1,45	1,55	3,33333333333334	22,1238938053097	3,33333333333334	0,712185725871854	2,62114760746148
optix>CherryRI_M_25_RF_14	optix>CherryRI	M	25	RF	1,21	0,19	1,15	0,19	6,51	1,4	1,34	2,18978102189781	21,0445468509985	-2,1897810218978	0,712185725871854	-2,90196674776966
optix>CherryRI_M_25_RF_15	optix>CherryRI	M	25	RF	1,3	0,13	1,23	0,22	6,58	1,43	1,45	0,694444444444437	21,8844984802432	0,694444444444445	0,712185725871854	-0,0177412814274087
optix>CherryRI_M_25_RF_16	optix>CherryRI	M	25	RF	1,13	0,19	1,18	0,21	6,22	1,32	1,39	2,58302583025831	21,7845659163987	2,5830258302583	0,712185725871854	1,87084010438644
optix>CherryRI_M_25_RF_17	optix>CherryRI	M	25	RF	1,12	0,27	1,23	0,2	6,52	1,39	1,43	1,41843971631205	21,6257668711656	1,41843971631206	0,712185725871854	0,706253990440204
optix>CherryRI_M_25_RF_18	optix>CherryRI	M	25	RF	1,21	0,15	1,15	0,22	6,23	1,36	1,37	0,366300366300367	21,9101123595506	0,366300366300367	0,712185725871854	-0,345885359571487
optix>CherryRI_M_25_RF_19	optix>CherryRI	M	25	RF	1,21	0,17	1,13	0,22	6,42	1,38	1,35	1,0989010989011	21,2616822429907	-1,09890109890109	0,712185725871854	-1,81108682477295
optix>CherryRI_M_25_RF_20	optix>CherryRI	M	25	RF	1,27	0,11	1,23	0,23	6,47	1,38	1,46	2,8169014084507	21,9474497681607	2,81690140845071	0,712185725871854	2,10471568257885
