# Supplementary material for: Feedback control of organ size precision is mediated by BMP2-regulated apoptosis in the Drosophila eye
Source: PLoS Biol. 2024 Jan 30;22(1):e3002450. doi: 10.1371/journal.pbio.3002450 (PMC10826937; doi:10.1371/journal.pbio.3002450)
Supplement: S1 Raw Data — The file “S1_Raw_Data.zip” is a compressed folder that contains individual tables including the raw data (quantifications) for each figure (main and supporting) plus a.txt file named “Figures_rawdata_INFO” in which the columns in each table are described. (ZIP) [file pbio.3002450.s016.zip › Figures_rawadata/S4_Fig1_data.csv]

Group	Variable_ID	Variable_value
optix>tkvRI	rE	17,4963396778917
optix>tkvRI	rE	17,2780630961115
optix>tkvRI	rE	18,9730517115805
optix>tkvRI	rE	17,2425708362129
optix>tkvRI	rE	17,7256317689531
optix>tkvRI	rE	13,5346756152125
optix>tkvRI	rE	15,9863945578231
optix>tkvRI	rE	15,9191176470588
optix>tkvRI	rE	16,0653505786249
optix>tkvRI	rE	18,4300341296928
optix>tkvRI	rE	19,9927166788055
optix>tkvRI	rE	16,5895061728395
optix>tkvRI	rE	17,3672566371681
optix>tkvRI	rE	16,4744051910598
optix>tkvRI	rE	17,3748103186646
optix>tkvRI	rE	17,9197080291971
optix>tkvRI	rE	18,7454145267792
optix>tkvRI	rE	17,5438596491228
optix>tkvRI	rE	16,2897526501767
optix>tkvRI	rE	17,4520069808028
optix>tkvRI	rE	16,5972635336109
optix>tkvRI	rE	21,4634146341463
optix>tkvRI	rE	19,5272020725389
optix>tkvRI	rE	18,4192900200938
optix>tkvRI	rE	17,8661616161616
optix>tkvRI	rE	17,8851174934726
optix>tkvRI	rE	16,6353383458647
optix>tkvRI	rE	17,3768308921438
optix>tkvRI	rE	18,2374541003672
optix>tkvRI	rE	16,6766826923077
optix>tkvRI	rE	19,1751956652619
optix>tkvRI	rE	18,5440383463152
optix>tkvRI	rE	17,6289926289926
optix>tkvRI	rE	17,0109356014581
optix>tkvRI	rE	19,6681007990166
optix>tkvRI	rE	19,0962099125364
optix>tkvRI	rE	16,8400520156047
optix>tkvRI	rE	19,3908323281062
optix>tkvRI	rE	18,7574316290131
optix>tkvRI	rE	16,8238993710692
optix>tkvRI+GFP	rE	12,287793047696
optix>tkvRI+GFP	rE	12,8318584070796
optix>tkvRI+GFP	rE	11,9751166407465
optix>tkvRI+GFP	rE	13,0286493860846
optix>tkvRI+GFP	rE	11,2703330751356
optix>tkvRI+GFP	rE	15,6903765690377
optix>tkvRI+GFP	rE	13,2825040128411
optix>tkvRI+GFP	rE	16,4733969986357
optix>tkvRI+GFP	rE	15,4004106776181
optix>tkvRI+GFP	rE	14,2041127189642
optix>tkvRI+GFP	rE	14,0718562874251
optix>tkvRI+GFP	rE	11,3652357494722
optix>tkvRI+GFP	rE	15,4761904761905
optix>tkvRI+GFP	rE	15,8174097664543
optix>tkvRI+GFP	rE	11,7429837518464
optix>tkvRI+GFP	rE	10,6038291605302
optix>tkvRI+GFP	rE	14,385065885798
optix>tkvRI+GFP	rE	17,4092934436665
optix>tkvRI+GFP	rE	15,3733955659277
optix>tkvRI+GFP	rE	16,5628891656289
optix>tkvRI+GFP	rE	16,9983416252073
optix>tkvRI+GFP	rE	19,1158156911582
optix>tkvRI+GFP	rE	15,1735015772871
optix>tkvRI+GFP	rE	16,9158878504673
optix>tkvRI+GFP	rE	19,2461450599657
optix>tkvRI+GFP	rE	11,8093503339405
optix>tkvRI+GFP	rE	11,9987468671679
optix>tkvRI+GFP	rE	21,4325529542921
optix>tkvRI+GFP	rE	16,61866359447
optix>tkvRI+GFP	rE	18,9451974071892
optix>tkvRI+GFP	rE	16,6462668298654
optix>tkvRI+GFP	rE	15,9077291791492
optix>tkvRI+GFP	rE	15,3297682709447
optix>tkvRI+GFP	rE	16,7681071211199
optix>tkvRI+GFP	rE	18,880285884455
optix>tkvRI+GFP	rE	12,8681177976953
optix>tkvRI+GFP	rE	19,4997157475839
optix>tkvRI+GFP	rE	18,3425414364641
optix>tkvRI	FAi	12,5523012552301
optix>tkvRI	FAi	1,48619957537156
optix>tkvRI	FAi	4,03071017274473
optix>tkvRI	FAi	4,60921843687375
optix>tkvRI	FAi	0,610997963340126
optix>tkvRI	FAi	1,92837465564739
optix>tkvRI	FAi	3,07328605200946
optix>tkvRI	FAi	7,15935334872979
optix>tkvRI	FAi	NA
optix>tkvRI	FAi	0,740740740740736
optix>tkvRI	FAi	5,64663023679416
optix>tkvRI	FAi	10,2325581395349
optix>tkvRI	FAi	0,63694267515924
optix>tkvRI	FAi	7,22100656455142
optix>tkvRI	FAi	3,4934497816594
optix>tkvRI	FAi	1,01832993890019
optix>tkvRI	FAi	4,50097847358121
optix>tkvRI	FAi	5,41666666666667
optix>tkvRI	FAi	5,4229934924078
optix>tkvRI	FAi	3
optix>tkvRI	FAi	5,0179211469534
optix>tkvRI	FAi	8,80681818181818
optix>tkvRI	FAi	0,497512437810949
optix>tkvRI	FAi	7,63636363636363
optix>tkvRI	FAi	4,94699646643109
optix>tkvRI	FAi	6,2043795620438
optix>tkvRI	FAi	5,46139359698681
optix>tkvRI	FAi	9,57088814332031e-15
optix>tkvRI	FAi	1,34228187919463
optix>tkvRI	FAi	5,94594594594595
optix>tkvRI	FAi	0,156985871271587
optix>tkvRI	FAi	7,26978998384491
optix>tkvRI	FAi	4,52961672473868
optix>tkvRI	FAi	1,07142857142857
optix>tkvRI	FAi	1,25
optix>tkvRI	FAi	2,29007633587786
optix>tkvRI	FAi	10,4247104247104
optix>tkvRI	FAi	3,26594090202177
optix>tkvRI	FAi	3,32805071315372
optix>tkvRI	FAi	4,67289719626168
optix>tkvRI+GFP	FAi	0,65789473684211
optix>tkvRI+GFP	FAi	5,74712643678161
optix>tkvRI+GFP	FAi	5,84415584415584
optix>tkvRI+GFP	FAi	9,94764397905759
optix>tkvRI+GFP	FAi	6,52920962199313
optix>tkvRI+GFP	FAi	7,55555555555556
optix>tkvRI+GFP	FAi	5,74018126888218
optix>tkvRI+GFP	FAi	1,44927536231885
optix>tkvRI+GFP	FAi	9,77777777777778
optix>tkvRI+GFP	FAi	13,6729222520107
optix>tkvRI+GFP	FAi	2,65957446808511
optix>tkvRI+GFP	FAi	2,78637770897833
optix>tkvRI+GFP	FAi	4,17582417582418
optix>tkvRI+GFP	FAi	1,11856823266218
optix>tkvRI+GFP	FAi	6,9182389937107
optix>tkvRI+GFP	FAi	1,3888888888889
optix>tkvRI+GFP	FAi	2,79898218829516
optix>tkvRI+GFP	FAi	5,30164533820841
optix>tkvRI+GFP	FAi	3,2258064516129
optix>tkvRI+GFP	FAi	3,00751879699248
optix>tkvRI+GFP	FAi	12,520325203252
optix>tkvRI+GFP	FAi	9,12052117263844
optix>tkvRI+GFP	FAi	0,623700623700628
optix>tkvRI+GFP	FAi	9,39226519337016
optix>tkvRI+GFP	FAi	0,593471810089017
optix>tkvRI+GFP	FAi	10,025706940874
optix>tkvRI+GFP	FAi	2,87206266318537
optix>tkvRI+GFP	FAi	6,63198959687906
optix>tkvRI+GFP	FAi	6,06585788561525
optix>tkvRI+GFP	FAi	9,48678071539658
optix>tkvRI+GFP	FAi	8,08823529411764
optix>tkvRI+GFP	FAi	9,6045197740113
optix>tkvRI+GFP	FAi	8,91472868217055
optix>tkvRI+GFP	FAi	7,07803992740472
optix>tkvRI+GFP	FAi	0,946372239747632
optix>tkvRI+GFP	FAi	11,9402985074627
optix>tkvRI+GFP	FAi	10,7871720116618
optix>tkvRI+GFP	FAi	2,40963855421687
